# Supplementary material for: Production and verification of a 2nd generation clonal group of Japanese flounder, Paralichthys olivaceus
Source: Sci Rep. 2016 Oct 21;6:35776. doi: 10.1038/srep35776 (PMC5073307; doi:10.1038/srep35776)
Supplement: Supplementary Table S5 [file srep35776-s2.xls]

## Sheet: Japanese flounder5Samp genotype
contig	Pos	ref	1st CLONE	2nd clone-1	2nd clone-2	2nd clone-3	Intact-control
10000.fasta.result.contigs.fa_1	358	A	A A	A A	A A	A A	A C
1000038.fasta.result.contigs.fa_1	231	C	C C	C C	C C	C C	G G
1000046.fasta.result.contigs.fa_1	69	G	G G	G G	G G	G G	G A
1000046.fasta.result.contigs.fa_1	171	G	G G	G G	G G	G G	G T
1000046.fasta.result.contigs.fa_1	313	A	A A	A A	A A	A A	A G
1000097.fasta.result.contigs.fa_1	157	A	A A	A A	A A	A A	A C
100010.fasta.result.contigs.fa_1	125	C	C C	C C	C C	C C	C T
100011.fasta.result.contigs.fa_1	60	T	T T	T T	T T	T T	C C
1000115.fasta.result.contigs.fa_1	183	C	C C	C C	C C	C C	A A
1000116.fasta.result.contigs.fa_1	200	C	C C	C C	C C	C C	T T
1000124.fasta.result.contigs.fa_1	109	C	C C	C C	C C	C C	T T
1000135.fasta.result.contigs.fa_1	326	T	T T	T T	T T	T T	T G
1000141.fasta.result.contigs.fa_1	18	C	C C	C C	C C	C C	C A
1000141.fasta.result.contigs.fa_1	26	A	A A	A A	A A	A A	A T
1000141.fasta.result.contigs.fa_1	40	G	G G	G G	G G	G G	G A
1000141.fasta.result.contigs.fa_1	44	T	T T	T T	T T	T T	T C
1000141.fasta.result.contigs.fa_1	46	T	T T	T T	T T	T T	T G
1000141.fasta.result.contigs.fa_1	72	T	T T	T T	T T	T T	T A
1000141.fasta.result.contigs.fa_1	259	A	A A	A A	A A	A A	A G
1000141.fasta.result.contigs.fa_1	271	T	T T	T T	T T	T T	T C
1000141.fasta.result.contigs.fa_1	305	C	C C	C C	C C	C C	C T
1000141.fasta.result.contigs.fa_1	307	T	T T	T T	T T	T T	T A
1000141.fasta.result.contigs.fa_1	314	A	A A	A A	A A	A A	A G
1000141.fasta.result.contigs.fa_1	315	T	T T	T T	T T	T T	G A
1000141.fasta.result.contigs.fa_1	371	C	C C	C C	C C	C C	T T
100015.fasta.result.contigs.fa_1	174	A	A A	A A	A A	A A	A C
1000175.fasta.result.contigs.fa_1	149	C	C C	C C	C A	C C	C C
10002.fasta.result.contigs.fa_1	123	G	G G	? ?	G G	G G	G A
10002.fasta.result.contigs.fa_1	126	C	C C	C C	C C	C C	C T
10002.fasta.result.contigs.fa_1	171	A	A A	A A	A A	A A	A C
10002.fasta.result.contigs.fa_1	329	G	G G	G G	G G	G G	G T
100023.fasta.result.contigs.fa_1	31	C	A A	A A	A A	A A	A A
100023.fasta.result.contigs.fa_1	66	T	T T	T T	T T	T T	T A
100023.fasta.result.contigs.fa_1	96	C	C C	C C	C C	C C	C T
100023.fasta.result.contigs.fa_1	172	T	T T	T T	T T	T T	G G
1000248.fasta.result.contigs.fa_1	75	A	A A	A A	A A	A A	A G
100026.fasta.result.contigs.fa_1	254	C	C C	C C	C C	C C	A A
100026.fasta.result.contigs.fa_1	260	C	C C	C C	C C	C C	T T
100026.fasta.result.contigs.fa_1	304	T	T T	T T	T T	T T	A A
100026.fasta.result.contigs.fa_1	305	A	A A	A A	A A	A A	C C
100026.fasta.result.contigs.fa_1	435	G	G G	G G	G G	G G	A A
1000268.fasta.result.contigs.fa_1	16	G	T T	T T	T T	T T	T T
1000292.fasta.result.contigs.fa_1	27	G	T T	T T	T T	T T	T T
1000292.fasta.result.contigs.fa_1	97	G	G G	G G	G G	G G	G A
1000292.fasta.result.contigs.fa_1	174	T	T T	T T	T T	T T	T C
1000295.fasta.result.contigs.fa_1	60	C	C C	C C	C C	C C	C T
1000305.fasta.result.contigs.fa_1	94	A	A A	A A	A A	A A	A C
1000312.fasta.result.contigs.fa_1	98	G	G G	G G	G G	G G	G T
1000312.fasta.result.contigs.fa_1	106	G	G G	G G	G G	G G	G C
1000312.fasta.result.contigs.fa_1	139	C	C C	C C	C C	C C	C A
1000312.fasta.result.contigs.fa_1	299	G	G G	G G	G G	G G	G T
1000312.fasta.result.contigs.fa_1	309	T	T T	T T	T T	T T	T C
100032.fasta.result.contigs.fa_1	126	G	G G	G G	G G	G G	A A
1000321.fasta.result.contigs.fa_1	40	C	C C	C C	C C	C C	A A
1000321.fasta.result.contigs.fa_1	71	C	C C	C C	C C	C C	C A
1000321.fasta.result.contigs.fa_1	100	T	T T	T T	T T	T T	T G
1000321.fasta.result.contigs.fa_1	111	A	A A	A A	A A	A A	A T
1000321.fasta.result.contigs.fa_1	284	G	G G	G G	G G	G G	C C
1000332.fasta.result.contigs.fa_1	183	T	T T	T T	T T	T T	T C
1000408.fasta.result.contigs.fa_1	76	T	T T	T T	T T	T T	C C
1000408.fasta.result.contigs.fa_1	225	C	C C	C C	C C	C C	C G
1000418.fasta.result.contigs.fa_1	202	G	G G	G G	G G	G G	G A
1000432.fasta.result.contigs.fa_1	235	C	C C	C C	C C	C C	C A
1000443.fasta.result.contigs.fa_1	26	G	G G	G G	G G	G G	G A
1000479.fasta.result.contigs.fa_1	132	A	A A	A A	A A	A A	A C
1000479.fasta.result.contigs.fa_1	283	T	T T	T T	T T	T T	T G
1000487.fasta.result.contigs.fa_1	98	T	T T	T T	T T	T T	C C
1000487.fasta.result.contigs.fa_1	105	C	C C	C C	C C	C C	C T
1000493.fasta.result.contigs.fa_1	31	C	A A	A A	A A	A A	A A
1000493.fasta.result.contigs.fa_1	62	C	C C	C C	C C	C C	C T
1000493.fasta.result.contigs.fa_1	87	T	T T	T T	T T	T T	T C
1000493.fasta.result.contigs.fa_1	88	A	A A	A A	A A	A A	A G
1000493.fasta.result.contigs.fa_1	149	A	A A	A A	A A	A A	T T
1000493.fasta.result.contigs.fa_1	166	T	T T	T T	T T	T T	T C
1000493.fasta.result.contigs.fa_1	175	C	C C	C C	C C	C C	C A
1000493.fasta.result.contigs.fa_1	206	T	T T	T T	T T	T T	T C
1000493.fasta.result.contigs.fa_1	297	G	G G	G G	G G	G G	G A
1000499.fasta.result.contigs.fa_1	381	G	G G	G G	G G	G G	G C
1000499.fasta.result.contigs.fa_1	385	A	A A	A A	A A	A A	A G
1000501.fasta.result.contigs.fa_1	31	G	A A	A A	A A	A A	A A
1000501.fasta.result.contigs.fa_1	113	G	G G	G G	G G	G G	G A
1000501.fasta.result.contigs.fa_1	114	A	A A	A A	A A	A A	A C
1000507.fasta.result.contigs.fa_1	31	T	G G	G G	G G	G G	G G
1000514.fasta.result.contigs.fa_1	162	C	C C	C C	C C	C C	C T
1000514.fasta.result.contigs.fa_1	180	G	G G	G G	G G	G G	G T
1000514.fasta.result.contigs.fa_1	207	T	T T	T T	T T	T T	T A
1000514.fasta.result.contigs.fa_1	209	A	A A	A A	A A	A A	A C
1000547.fasta.result.contigs.fa_1	231	C	C C	C C	C C	C C	C A
1000554.fasta.result.contigs.fa_1	252	C	C C	C C	C C	C C	C A
1000554.fasta.result.contigs.fa_1	405	A	A A	A A	A A	A A	A G
1000561.fasta.result.contigs.fa_1	72	G	G G	G G	G G	G G	G T
1000561.fasta.result.contigs.fa_1	81	T	T T	T T	T T	T T	T C
1000561.fasta.result.contigs.fa_1	121	G	G G	G G	G G	G G	G C
1000561.fasta.result.contigs.fa_1	125	G	G G	G G	G G	G G	G A
100059.fasta.result.contigs.fa_1	6	C	C C	C C	C C	C C	C T
100062.fasta.result.contigs.fa_1	27	C	C C	C C	C C	C C	C T
100062.fasta.result.contigs.fa_1	31	T	G G	G G	G G	G G	G G
100062.fasta.result.contigs.fa_1	145	C	C C	C C	C C	C C	C T
100062.fasta.result.contigs.fa_1	155	G	G G	G G	G G	G G	G A
100062.fasta.result.contigs.fa_1	178	T	T T	T T	T T	T T	T G
1000662.fasta.result.contigs.fa_1	31	C	A A	A A	A A	A A	A A
1000680.fasta.result.contigs.fa_1	244	T	T T	T T	T T	T T	T C
1000682.fasta.result.contigs.fa_1	31	C	A A	A A	A A	A A	A A
1000690.fasta.result.contigs.fa_1	185	C	C C	C C	C C	C C	C T
1000690.fasta.result.contigs.fa_1	189	C	C C	C C	C C	C C	C A
1000690.fasta.result.contigs.fa_1	231	C	C C	C C	C C	C C	C G
1000690.fasta.result.contigs.fa_1	452	G	G G	G G	G G	G G	G T
1000701.fasta.result.contigs.fa_1	88	A	A A	A A	A A	A A	A C
1000701.fasta.result.contigs.fa_1	119	C	C C	C C	C C	C C	A A
1000701.fasta.result.contigs.fa_1	157	G	G G	G G	G G	G G	G C
1000708.fasta.result.contigs.fa_1	285	C	C C	C C	C C	C C	C T
1000708.fasta.result.contigs.fa_1	305	T	T T	T T	T T	T T	C C
1000729.fasta.result.contigs.fa_1	27	G	A A	A A	A A	A A	A A
1000729.fasta.result.contigs.fa_1	98	G	G G	G G	G G	G G	G T
1000729.fasta.result.contigs.fa_1	213	G	G G	G G	G G	G G	G T
1000749.fasta.result.contigs.fa_1	55	G	G G	G G	? ?	G G	C C
1000759.fasta.result.contigs.fa_1	121	T	T T	T T	T T	T T	T G
1000759.fasta.result.contigs.fa_1	133	C	C C	C C	C C	C C	C T
1000759.fasta.result.contigs.fa_1	183	A	A A	A A	A A	A A	A G
1000802.fasta.result.contigs.fa_1	31	T	T T	T T	C C	T T	C C
1000802.fasta.result.contigs.fa_1	237	A	A A	A A	A A	A A	A C
1000820.fasta.result.contigs.fa_1	138	A	A A	A A	A A	A A	A G
1000820.fasta.result.contigs.fa_1	246	C	C C	C C	C C	C C	C A
1000845.fasta.result.contigs.fa_1	292	T	T T	T T	T T	T T	T C
1000845.fasta.result.contigs.fa_1	294	G	G G	G G	G G	G G	G A
1000845.fasta.result.contigs.fa_1	295	T	T T	T T	T T	T T	T A
1000870.fasta.result.contigs.fa_1	32	C	C C	C C	C C	C C	C T
1000870.fasta.result.contigs.fa_1	191	C	C C	C C	C C	C C	C T
1000879.fasta.result.contigs.fa_1	141	G	G G	G G	G G	G G	G C
1000879.fasta.result.contigs.fa_1	366	G	G G	G G	G G	G G	G A
1000879.fasta.result.contigs.fa_1	393	A	A A	A A	A A	A A	A T
1000927.fasta.result.contigs.fa_1	31	G	C C	? ?	G G	C C	C C
1000927.fasta.result.contigs.fa_1	256	A	A A	A A	A A	A A	A C
1000933.fasta.result.contigs.fa_2	146	C	C C	C C	C C	C C	C T
100094.fasta.result.contigs.fa_1	231	G	G G	G G	G G	G G	G A
100094.fasta.result.contigs.fa_1	307	C	C C	C C	C C	C C	G G
1000944.fasta.result.contigs.fa_1	264	G	G G	G G	G G	G T	G G
1000944.fasta.result.contigs.fa_2	116	A	A A	A A	A A	A A	A C
1000953.fasta.result.contigs.fa_1	31	C	T T	T T	T T	T T	T T
1000953.fasta.result.contigs.fa_1	89	A	A A	A A	A A	A A	A G
1000953.fasta.result.contigs.fa_1	201	C	C C	C C	C C	C C	C G
1000990.fasta.result.contigs.fa_1	31	G	A A	A A	A A	A A	A A
1000990.fasta.result.contigs.fa_1	297	T	T T	T T	T T	T T	C C
1001004.fasta.result.contigs.fa_1	315	A	A A	A A	A A	A A	A C
1001004.fasta.result.contigs.fa_1	324	C	T A	C C	T T	T A	T T
1001004.fasta.result.contigs.fa_1	355	G	G G	G G	G G	G G	G A
1001004.fasta.result.contigs.fa_1	369	G	G G	G G	G G	G G	A A
1001017.fasta.result.contigs.fa_1	35	T	T T	T T	T T	T T	T A
1001017.fasta.result.contigs.fa_1	162	T	T T	T T	T T	T T	T C
1001017.fasta.result.contigs.fa_1	289	C	C C	C C	C C	C C	C T
1001017.fasta.result.contigs.fa_1	358	A	A A	A A	A A	A A	A G
1001017.fasta.result.contigs.fa_1	382	C	C C	C C	C C	C C	C A
1001017.fasta.result.contigs.fa_1	417	C	C C	C C	C C	C C	C T
1001022.fasta.result.contigs.fa_1	81	A	A A	A A	A A	A A	G G
1001022.fasta.result.contigs.fa_1	243	C	C C	C C	C C	C C	C T
1001022.fasta.result.contigs.fa_1	256	G	G G	G G	G G	G G	G T
1001022.fasta.result.contigs.fa_1	295	C	C C	C C	C C	C C	C G
1001022.fasta.result.contigs.fa_1	300	G	G G	G G	G G	G G	G T
1001022.fasta.result.contigs.fa_1	304	T	T T	T T	T T	T T	T A
1001023.fasta.result.contigs.fa_1	372	G	T T	T T	T T	T T	T T
1001025.fasta.result.contigs.fa_1	357	T	G G	G G	G G	G G	? ?
1001029.fasta.result.contigs.fa_2	116	G	G G	G G	G G	G G	A A
1001029.fasta.result.contigs.fa_2	117	C	C C	C C	C C	C C	T T
1001049.fasta.result.contigs.fa_1	17	C	C C	C C	C C	C C	C T
1001049.fasta.result.contigs.fa_1	31	T	G G	G G	G G	G G	G G
1001049.fasta.result.contigs.fa_1	70	T	T T	T T	T T	T T	T C
1001049.fasta.result.contigs.fa_1	155	G	G G	G G	G G	G G	G C
1001058.fasta.result.contigs.fa_1	61	G	G G	G G	G G	G G	G T
1001076.fasta.result.contigs.fa_1	31	C	A A	A A	A A	A A	A A
1001076.fasta.result.contigs.fa_1	141	A	A A	A A	A A	A A	G G
1001076.fasta.result.contigs.fa_1	206	G	G G	G G	G G	G G	A A
1001076.fasta.result.contigs.fa_1	208	G	G G	G G	G G	G G	C C
1001076.fasta.result.contigs.fa_1	245	T	T T	T T	T T	T T	T C
1001078.fasta.result.contigs.fa_1	27	T	G G	G G	G G	G G	G G
1001102.fasta.result.contigs.fa_1	163	A	A A	A A	A A	A A	A T
1001102.fasta.result.contigs.fa_1	164	C	C C	C C	C C	C C	C G
1001102.fasta.result.contigs.fa_1	270	T	T T	T T	T T	T T	T C
1001102.fasta.result.contigs.fa_1	275	C	C C	C C	C C	C C	C T
1001102.fasta.result.contigs.fa_1	306	G	G G	G G	G G	G G	G C
1001160.fasta.result.contigs.fa_1	31	T	C C	C C	C C	C C	C C
1001190.fasta.result.contigs.fa_1	199	C	C C	C C	C C	C C	C T
1001197.fasta.result.contigs.fa_1	120	T	T T	T T	T T	T T	T G
1001197.fasta.result.contigs.fa_1	201	T	T T	T T	T T	T T	T G
1001200.fasta.result.contigs.fa_1	110	A	A T	? ?	T T	A A	A A
1001200.fasta.result.contigs.fa_1	441	G	G G	G G	G G	G G	T T
1001202.fasta.result.contigs.fa_1	180	T	T T	T T	T T	T T	T A
1001202.fasta.result.contigs.fa_1	187	G	G G	G G	G G	G G	A A
1001207.fasta.result.contigs.fa_1	164	C	C C	C C	C C	C C	C T
1001207.fasta.result.contigs.fa_1	223	A	A A	A A	A A	A A	A C
1001226.fasta.result.contigs.fa_1	270	G	G G	G G	G G	G G	G A
1001232.fasta.result.contigs.fa_1	161	A	A A	A A	A A	A A	A T
1001255.fasta.result.contigs.fa_1	147	G	G T	G G	G G	G T	G G
1001255.fasta.result.contigs.fa_1	153	A	A G	A A	A A	A G	A G
1001255.fasta.result.contigs.fa_1	167	A	A A	A A	A A	A A	A G
1001255.fasta.result.contigs.fa_1	173	T	T G	T T	T T	T G	T G
1001255.fasta.result.contigs.fa_1	205	G	G G	G G	G C	G C	G G
1001255.fasta.result.contigs.fa_1	207	C	C C	C C	C G	C G	C C
1001257.fasta.result.contigs.fa_1	276	A	A A	A A	A A	A A	A G
1001257.fasta.result.contigs.fa_1	279	A	A A	A A	A A	A A	A G
1001271.fasta.result.contigs.fa_1	202	C	C C	C C	C C	C C	C T
1001286.fasta.result.contigs.fa_1	14	A	A A	A A	A A	A A	A C
1001286.fasta.result.contigs.fa_1	361	A	A A	A A	A A	A A	A G
1001286.fasta.result.contigs.fa_1	363	T	T T	T T	T T	T T	T C
1001299.fasta.result.contigs.fa_1	309	A	A A	A A	A A	A A	G G
1001308.fasta.result.contigs.fa_1	138	C	C C	C C	C C	C C	C T
1001308.fasta.result.contigs.fa_1	246	T	T T	T T	T T	T T	T C
1001308.fasta.result.contigs.fa_1	348	C	C C	C C	C C	C C	C A
1001308.fasta.result.contigs.fa_1	474	G	G G	G G	G G	G G	G A
1001312.fasta.result.contigs.fa_1	183	T	T T	T T	T T	T T	T C
1001312.fasta.result.contigs.fa_1	203	C	C C	C C	C C	C C	C A
1001312.fasta.result.contigs.fa_1	269	G	G G	G G	G G	G G	G A
1001318.fasta.result.contigs.fa_1	126	G	G G	G G	G G	G G	A A
1001318.fasta.result.contigs.fa_1	218	G	G G	G G	G G	G G	G C
1001318.fasta.result.contigs.fa_1	223	C	C C	C C	C C	C C	T T
1001360.fasta.result.contigs.fa_1	16	T	T T	T T	T T	T T	C C
1001381.fasta.result.contigs.fa_1	164	G	G G	G G	G G	G G	G T
1001381.fasta.result.contigs.fa_1	198	A	A A	A A	A A	A A	A T
1001384.fasta.result.contigs.fa_1	14	T	T T	T T	T T	T T	C C
1001384.fasta.result.contigs.fa_1	31	C	T T	T T	T T	T T	T T
1001390.fasta.result.contigs.fa_1	356	C	C C	C C	C C	C C	C A
1001409.fasta.result.contigs.fa_1	475	G	G G	G G	G G	G G	G A
1001437.fasta.result.contigs.fa_1	139	C	C T	T T	T T	T T	T T
1001437.fasta.result.contigs.fa_1	174	G	A A	A A	A A	G G	A A
1001437.fasta.result.contigs.fa_1	330	C	C C	C C	C C	C C	C G
1001437.fasta.result.contigs.fa_1	343	T	T T	T T	T T	T T	T A
1001439.fasta.result.contigs.fa_1	7	G	G G	G G	G G	G G	G C
1001439.fasta.result.contigs.fa_1	53	A	A A	A A	A A	A A	A T
1001439.fasta.result.contigs.fa_1	109	A	A A	A A	A A	A A	A G
1001439.fasta.result.contigs.fa_1	193	G	G G	G G	G G	G G	G A
1001503.fasta.result.contigs.fa_1	169	T	T T	T T	T T	T T	T C
1001503.fasta.result.contigs.fa_1	193	A	A A	A A	A A	A A	G G
1001503.fasta.result.contigs.fa_1	244	T	T T	T T	T T	T T	C C
1001503.fasta.result.contigs.fa_1	336	T	T T	T T	T T	T T	T C
1001503.fasta.result.contigs.fa_1	401	G	G G	G G	G G	G G	T T
1001514.fasta.result.contigs.fa_1	90	G	G G	G G	G G	G G	G A
1001514.fasta.result.contigs.fa_2	62	A	A A	A A	A A	A A	A T
1001526.fasta.result.contigs.fa_1	31	G	T T	T T	T T	T T	T T
1001554.fasta.result.contigs.fa_1	32	T	T T	T T	T T	T T	T A
1001554.fasta.result.contigs.fa_1	331	C	C C	C C	C C	C C	C A
1001560.fasta.result.contigs.fa_1	31	G	A A	A A	A A	A A	A A
1001565.fasta.result.contigs.fa_1	11	A	A A	A A	A A	A A	A T
1001565.fasta.result.contigs.fa_1	112	C	C C	C C	C C	C C	C A
1001565.fasta.result.contigs.fa_1	248	C	C C	C C	C C	C C	C A
1001580.fasta.result.contigs.fa_1	213	C	C C	C C	C C	? ?	C A
1001586.fasta.result.contigs.fa_1	274	T	T T	T T	T T	T T	T G
10016.fasta.result.contigs.fa_1	365	T	T T	T T	T T	T T	T G
1001604.fasta.result.contigs.fa_1	121	C	C C	C C	C C	C C	C T
1001604.fasta.result.contigs.fa_1	237	A	G G	G G	G G	G G	G G
1001633.fasta.result.contigs.fa_1	114	G	G G	G G	G G	G G	A A
1001633.fasta.result.contigs.fa_1	216	C	C C	C C	C C	C C	C T
1001640.fasta.result.contigs.fa_1	96	T	T T	? ?	T T	T T	T G
1001640.fasta.result.contigs.fa_1	131	C	C C	C C	C C	C C	C G
1001640.fasta.result.contigs.fa_1	208	A	A A	A A	A A	A A	A C
1001651.fasta.result.contigs.fa_1	116	A	A A	A A	A A	A A	A G
1001702.fasta.result.contigs.fa_1	84	G	G G	G G	G G	G G	T T
1001725.fasta.result.contigs.fa_1	15	G	G G	G G	G G	G G	C C
1001725.fasta.result.contigs.fa_1	60	G	G G	G G	G G	G G	G A
1001725.fasta.result.contigs.fa_1	138	C	C C	C C	C C	C C	T T
1001734.fasta.result.contigs.fa_1	261	G	G G	G G	G G	G G	G T
1001734.fasta.result.contigs.fa_1	291	A	A A	A A	A A	A A	A C
1001734.fasta.result.contigs.fa_1	348	A	A A	A A	A A	A A	A G
1001734.fasta.result.contigs.fa_1	349	A	A A	A A	A A	A A	A T
1001786.fasta.result.contigs.fa_1	181	C	C C	C C	C C	C C	C A
1001786.fasta.result.contigs.fa_1	214	G	G G	G G	G G	G G	G T
1001806.fasta.result.contigs.fa_1	32	A	A A	A A	A A	A A	T T
1001806.fasta.result.contigs.fa_1	95	T	T T	T T	T T	T T	A A
1001806.fasta.result.contigs.fa_1	132	C	C C	C C	C C	C C	C G
1001806.fasta.result.contigs.fa_1	272	C	C C	C C	C C	C C	C A
1001806.fasta.result.contigs.fa_1	287	G	G G	G G	G G	G G	A A
1001836.fasta.result.contigs.fa_1	3	A	A A	A A	A A	A A	A T
1001836.fasta.result.contigs.fa_1	6	A	A A	A A	A A	A A	A T
1001859.fasta.result.contigs.fa_1	44	G	G G	G G	G G	G G	A A
1001859.fasta.result.contigs.fa_1	157	C	C C	C C	C C	C C	C T
1001859.fasta.result.contigs.fa_1	199	A	A A	A A	A A	A A	C C
1001859.fasta.result.contigs.fa_1	219	T	T T	T T	T T	T T	T C
1001859.fasta.result.contigs.fa_1	222	A	A A	A A	A A	A A	A G
1001859.fasta.result.contigs.fa_1	315	G	G G	G G	G G	G G	G A
1001868.fasta.result.contigs.fa_1	192	T	T T	T T	T T	T T	T A
100187.fasta.result.contigs.fa_1	134	C	C C	C C	C C	C C	C G
1001871.fasta.result.contigs.fa_1	105	G	G G	G G	? ?	? ?	G T
1001871.fasta.result.contigs.fa_1	109	G	G G	G G	? ?	? ?	T T
1001871.fasta.result.contigs.fa_1	140	T	T T	T T	? ?	T T	T G
1001877.fasta.result.contigs.fa_1	31	C	A A	A A	A A	A A	A A
1001880.fasta.result.contigs.fa_1	17	C	C C	C C	C C	C C	C A
1001880.fasta.result.contigs.fa_1	125	T	T T	T T	T T	T T	T A
1001880.fasta.result.contigs.fa_1	232	A	A A	A A	A A	A A	G G
1001880.fasta.result.contigs.fa_1	238	A	A A	A A	A A	A A	T T
1001880.fasta.result.contigs.fa_1	360	G	G A	A A	A A	A A	A A
1001894.fasta.result.contigs.fa_1	151	A	A A	A A	A A	A A	A T
1001894.fasta.result.contigs.fa_1	249	C	C C	C C	C C	C C	C G
1001894.fasta.result.contigs.fa_1	379	C	C C	C C	C C	C C	C A
1001898.fasta.result.contigs.fa_1	127	G	G G	G G	G G	G G	G T
10019.fasta.result.contigs.fa_1	122	T	T T	T T	T T	T T	T G
10019.fasta.result.contigs.fa_1	201	A	A A	A A	A A	A A	T T
100190.fasta.result.contigs.fa_1	41	T	T T	T T	T T	T T	T A
100190.fasta.result.contigs.fa_1	115	A	A A	A A	A A	A A	A G
1001902.fasta.result.contigs.fa_1	138	A	A A	A A	A A	A A	A T
1001905.fasta.result.contigs.fa_1	31	C	C C	C C	C C	C C	C T
1001905.fasta.result.contigs.fa_1	48	G	G G	G G	G G	G G	G T
1001905.fasta.result.contigs.fa_1	72	T	T T	T T	T T	T T	T C
1001905.fasta.result.contigs.fa_1	122	C	C C	C C	C C	C C	C T
1001905.fasta.result.contigs.fa_1	134	T	T T	T T	T T	T T	T A
1001905.fasta.result.contigs.fa_1	313	A	A A	A A	A A	A A	G G
1001906.fasta.result.contigs.fa_1	144	T	T T	? ?	T T	T T	T C
1001906.fasta.result.contigs.fa_1	191	A	A A	A A	A A	A A	A C
1001906.fasta.result.contigs.fa_1	200	C	C C	C C	C C	C C	C T
1001906.fasta.result.contigs.fa_1	260	G	A A	A A	A A	A A	A A
1001906.fasta.result.contigs.fa_1	324	C	C C	C C	C C	C C	C T
1001906.fasta.result.contigs.fa_1	420	T	T T	T T	T T	T T	T G
1001908.fasta.result.contigs.fa_1	331	C	C C	C C	C C	C C	C T
1001908.fasta.result.contigs.fa_1	336	C	C C	C C	C C	C C	C G
1001908.fasta.result.contigs.fa_1	399	A	A A	A A	A A	A A	A G
1001920.fasta.result.contigs.fa_1	139	T	T T	T T	T T	T T	T A
1001920.fasta.result.contigs.fa_1	158	G	G G	G G	G G	G G	G T
1001920.fasta.result.contigs.fa_1	187	G	G G	G G	G G	G G	G A
1001920.fasta.result.contigs.fa_1	242	A	A A	A A	A A	A A	A G
1001920.fasta.result.contigs.fa_1	330	T	T T	T T	T T	T T	T C
1001920.fasta.result.contigs.fa_1	446	G	G G	G G	G G	G G	G A
1001920.fasta.result.contigs.fa_1	465	T	T T	T T	T T	T T	T A
100194.fasta.result.contigs.fa_1	72	T	T T	T T	T T	T T	C C
100194.fasta.result.contigs.fa_1	166	A	A A	A A	A A	A A	A T
1001945.fasta.result.contigs.fa_1	31	A	T T	T T	T T	T T	T T
1001945.fasta.result.contigs.fa_1	133	T	T T	T T	T T	T T	G G
1001950.fasta.result.contigs.fa_1	12	G	G G	G G	G G	G G	G A
1001950.fasta.result.contigs.fa_1	31	G	A A	A A	A A	A A	A A
1001950.fasta.result.contigs.fa_1	78	A	A A	A A	A A	A A	A T
1001950.fasta.result.contigs.fa_1	135	T	T T	T T	T T	T T	T C
1001950.fasta.result.contigs.fa_1	236	C	C C	C C	C C	C C	C T
1001955.fasta.result.contigs.fa_1	275	T	T T	T T	T T	T T	T G
1001955.fasta.result.contigs.fa_1	302	C	C C	C C	C C	C C	C G
1001955.fasta.result.contigs.fa_1	320	C	C C	C C	C C	C C	C A
1001956.fasta.result.contigs.fa_1	205	T	T T	T T	T T	T T	T A
100196.fasta.result.contigs.fa_2	65	T	T T	T T	T T	T T	C C
100196.fasta.result.contigs.fa_2	84	T	T T	T T	T T	T T	A A
100196.fasta.result.contigs.fa_2	107	T	T T	T T	T T	T T	A A
1001979.fasta.result.contigs.fa_1	127	A	A A	A A	A A	A A	A C
1001979.fasta.result.contigs.fa_1	323	G	G G	G G	G G	G G	G T
1001986.fasta.result.contigs.fa_1	138	C	C C	C T	C C	C C	C C
1001992.fasta.result.contigs.fa_2	114	G	G G	G G	G G	G G	A A
1001992.fasta.result.contigs.fa_2	135	G	G G	G G	G G	G G	C C
10020.fasta.result.contigs.fa_1	185	A	A A	A A	A A	A A	A G
10020.fasta.result.contigs.fa_1	200	A	A A	A A	A A	A A	A G
10020.fasta.result.contigs.fa_2	42	T	T T	T T	T T	T T	T C
100200.fasta.result.contigs.fa_1	31	G	C C	C C	C C	C C	C C
100200.fasta.result.contigs.fa_1	73	T	T T	T T	T T	T T	A A
100200.fasta.result.contigs.fa_1	74	A	A A	A A	A A	A A	C C
1002000.fasta.result.contigs.fa_1	256	C	C C	C C	C C	C C	C A
1002000.fasta.result.contigs.fa_1	281	A	A A	A A	A A	A A	A C
1002012.fasta.result.contigs.fa_1	76	C	C C	C C	C C	C C	C T
1002012.fasta.result.contigs.fa_1	89	A	A A	A A	A A	A A	A T
1002012.fasta.result.contigs.fa_1	195	G	G G	G G	G G	G G	T T
1002012.fasta.result.contigs.fa_1	293	C	C C	C C	C C	C C	G G
1002017.fasta.result.contigs.fa_1	87	T	T T	T T	T T	T T	G G
1002017.fasta.result.contigs.fa_1	176	T	T T	T T	T T	T T	T A
1002017.fasta.result.contigs.fa_1	182	T	T T	T T	T T	T T	T C
1002017.fasta.result.contigs.fa_1	232	C	C C	C C	C C	C C	C A
1002027.fasta.result.contigs.fa_1	229	T	T T	T T	T T	T T	T C
1002027.fasta.result.contigs.fa_1	436	C	C C	C C	C C	C C	C T
1002041.fasta.result.contigs.fa_1	291	A	A A	A A	A A	A A	T T
1002045.fasta.result.contigs.fa_1	175	G	G G	G G	G G	G G	A A
1002045.fasta.result.contigs.fa_1	293	C	C C	C C	C C	C C	G G
1002045.fasta.result.contigs.fa_1	351	G	T T	T T	T T	T T	T T
1002056.fasta.result.contigs.fa_1	69	T	T T	T T	T T	T T	T C
1002056.fasta.result.contigs.fa_1	85	T	T T	T T	T T	T T	T G
1002056.fasta.result.contigs.fa_1	93	A	A A	A A	A A	A A	A G
1002056.fasta.result.contigs.fa_1	103	T	T T	T T	T T	T T	A A
1002056.fasta.result.contigs.fa_1	108	T	T T	T T	T T	T T	C C
1002056.fasta.result.contigs.fa_1	109	T	T T	T T	T T	T T	A A
1002068.fasta.result.contigs.fa_1	11	T	T T	T T	T T	T T	T A
1002078.fasta.result.contigs.fa_1	25	G	G G	G G	G G	G G	G C
1002078.fasta.result.contigs.fa_1	31	G	A A	A A	A A	A A	A A
1002078.fasta.result.contigs.fa_1	208	A	A A	A A	A A	A A	A T
100209.fasta.result.contigs.fa_1	121	A	A A	A A	? ?	A A	G G
100209.fasta.result.contigs.fa_1	287	G	G G	G G	G G	G G	G T
100209.fasta.result.contigs.fa_1	422	T	T T	T T	T T	T T	T C
100212.fasta.result.contigs.fa_2	166	G	G G	G G	G G	G G	G A
1002122.fasta.result.contigs.fa_1	144	G	G G	G G	G G	G G	G A
1002122.fasta.result.contigs.fa_1	169	A	A A	A A	A A	A A	A T
1002129.fasta.result.contigs.fa_1	349	A	C C	C C	C C	C C	C C
1002135.fasta.result.contigs.fa_1	95	C	C C	C C	C C	C C	C T
1002135.fasta.result.contigs.fa_1	208	A	A A	A A	A A	A A	A C
1002135.fasta.result.contigs.fa_1	284	A	A A	A A	A A	A A	A T
1002159.fasta.result.contigs.fa_1	19	C	C C	C C	C C	C C	T T
1002159.fasta.result.contigs.fa_1	89	G	G G	G G	G G	G G	T T
1002166.fasta.result.contigs.fa_1	139	G	G G	G G	G G	G G	G C
1002166.fasta.result.contigs.fa_1	293	T	T T	T T	T T	T T	T G
1002166.fasta.result.contigs.fa_1	300	A	A A	A A	A A	A A	A G
1002173.fasta.result.contigs.fa_1	77	G	G G	G G	G G	G G	G T
1002183.fasta.result.contigs.fa_1	60	C	C C	? ?	C C	C C	C T
1002183.fasta.result.contigs.fa_1	169	A	A A	A A	A A	A A	A T
1002188.fasta.result.contigs.fa_1	103	C	C C	C C	C C	C C	C T
1002188.fasta.result.contigs.fa_1	240	G	G G	G G	G G	G G	G T
1002224.fasta.result.contigs.fa_1	144	A	A A	A G	A A	A A	A A
1002224.fasta.result.contigs.fa_1	227	A	A A	A A	A A	A A	A G
1002257.fasta.result.contigs.fa_1	303	C	C C	C C	C C	C C	C T
1002257.fasta.result.contigs.fa_1	347	A	A A	A A	A A	A A	T T
1002257.fasta.result.contigs.fa_1	361	G	G G	G G	G G	G G	T T
1002299.fasta.result.contigs.fa_1	167	T	T T	T T	T T	T T	C C
1002299.fasta.result.contigs.fa_1	267	C	C C	C C	C C	C C	C A
1002299.fasta.result.contigs.fa_1	328	T	T T	T T	T T	T T	T G
1002299.fasta.result.contigs.fa_1	334	G	G G	G G	G G	G G	A A
1002305.fasta.result.contigs.fa_1	145	T	T T	T T	T T	T T	T A
1002310.fasta.result.contigs.fa_1	270	A	A A	A A	A A	A A	G G
100233.fasta.result.contigs.fa_1	417	G	G G	G G	G G	G G	G A
1002345.fasta.result.contigs.fa_1	163	A	A A	A A	A A	A A	A C
1002345.fasta.result.contigs.fa_1	184	G	G G	G G	G G	G G	A A
1002345.fasta.result.contigs.fa_1	217	A	A A	A A	A A	A A	A T
1002345.fasta.result.contigs.fa_1	272	T	T T	T T	T T	T T	T C
100237.fasta.result.contigs.fa_1	347	T	T T	T T	T T	T T	T C
100237.fasta.result.contigs.fa_1	352	C	C C	C C	C C	C C	C T
1002382.fasta.result.contigs.fa_1	228	G	G G	G G	G G	G G	A A
1002382.fasta.result.contigs.fa_1	229	C	C C	C C	C C	C C	T T
1002382.fasta.result.contigs.fa_1	281	G	G G	G G	G G	G G	A A
1002382.fasta.result.contigs.fa_1	285	G	G G	G G	G G	G G	A A
1002382.fasta.result.contigs.fa_1	464	G	G G	G G	G G	G G	A A
1002390.fasta.result.contigs.fa_1	77	G	G G	G G	G G	G G	G A
1002390.fasta.result.contigs.fa_1	137	T	T T	T T	T T	T T	A A
1002390.fasta.result.contigs.fa_1	146	T	T T	T T	T T	T T	A A
1002390.fasta.result.contigs.fa_1	172	C	C C	C C	C C	C C	C G
1002390.fasta.result.contigs.fa_1	280	G	G G	G G	G G	G G	C C
1002390.fasta.result.contigs.fa_1	308	A	A A	A A	A A	A A	A T
1002395.fasta.result.contigs.fa_1	69	T	T T	T T	T T	T T	T G
1002395.fasta.result.contigs.fa_1	300	T	T T	T T	T T	T T	T C
1002410.fasta.result.contigs.fa_1	31	C	A A	A A	A A	A A	A A
1002411.fasta.result.contigs.fa_1	31	G	C C	C C	C C	C C	? ?
1002411.fasta.result.contigs.fa_1	65	A	A A	A A	A A	A A	G G
100243.fasta.result.contigs.fa_1	101	T	T T	T T	T T	T T	T A
100243.fasta.result.contigs.fa_1	298	C	C C	C C	C C	C C	C T
1002434.fasta.result.contigs.fa_1	59	A	A A	A A	A A	A A	A C
1002434.fasta.result.contigs.fa_1	120	A	A A	A A	A A	A A	A G
1002446.fasta.result.contigs.fa_2	129	A	A A	A A	A A	A A	T T
100246.fasta.result.contigs.fa_1	87	A	A A	A A	A A	A A	G G
100246.fasta.result.contigs.fa_1	356	C	T T	T T	T T	T T	T T
100246.fasta.result.contigs.fa_1	387	C	T T	T T	T T	T T	T T
100246.fasta.result.contigs.fa_1	392	G	T T	T T	T T	T T	T T
100248.fasta.result.contigs.fa_1	211	T	T T	T T	T T	T T	T C
1002482.fasta.result.contigs.fa_1	226	C	C C	C C	C C	C C	C T
1002482.fasta.result.contigs.fa_1	383	C	C C	C C	C C	C C	C T
1002492.fasta.result.contigs.fa_1	21	G	G G	G G	G G	G G	T T
1002498.fasta.result.contigs.fa_1	147	G	G G	G G	G G	G G	G A
10025.fasta.result.contigs.fa_1	164	C	C C	C C	C C	C C	C A
10025.fasta.result.contigs.fa_1	330	A	A A	A A	A A	A A	A C
10025.fasta.result.contigs.fa_1	385	T	T T	T T	T T	T T	T C
1002501.fasta.result.contigs.fa_1	31	G	A A	A A	A A	A A	A A
1002501.fasta.result.contigs.fa_1	52	G	A A	A A	A A	A A	A A
1002501.fasta.result.contigs.fa_1	218	T	T T	T T	T T	T T	T C
1002501.fasta.result.contigs.fa_1	220	A	A A	A A	A A	A A	A G
1002506.fasta.result.contigs.fa_1	258	G	G G	G G	G G	G G	A A
1002506.fasta.result.contigs.fa_1	432	T	T T	T T	T T	T T	C C
1002515.fasta.result.contigs.fa_1	133	G	G G	G G	G G	G G	G C
1002515.fasta.result.contigs.fa_1	134	G	G G	G G	G G	G G	G C
1002515.fasta.result.contigs.fa_1	278	C	C C	C C	C C	C C	C T
1002526.fasta.result.contigs.fa_1	262	C	C C	C C	C C	C C	C T
1002531.fasta.result.contigs.fa_1	70	G	G G	G G	G G	G G	G A
1002531.fasta.result.contigs.fa_1	110	A	A A	A A	A A	A A	C C
1002531.fasta.result.contigs.fa_1	155	A	A A	A A	A A	A A	A C
1002553.fasta.result.contigs.fa_1	121	T	T T	T T	T T	T T	T A
1002553.fasta.result.contigs.fa_1	204	C	C C	C C	C C	C C	C T
1002553.fasta.result.contigs.fa_1	205	G	G G	G G	G G	G G	G C
1002553.fasta.result.contigs.fa_1	261	A	A A	A A	A A	A A	A G
1002553.fasta.result.contigs.fa_1	273	A	A A	A A	A A	A A	G G
1002553.fasta.result.contigs.fa_1	302	G	G G	G G	G G	G G	G A
1002553.fasta.result.contigs.fa_1	336	G	G G	G G	G G	G G	C C
1002553.fasta.result.contigs.fa_1	382	A	A A	A A	A A	A A	A G
1002553.fasta.result.contigs.fa_1	396	A	A A	A A	A A	A A	G G
1002553.fasta.result.contigs.fa_1	399	G	G G	G G	G G	G G	A A
1002564.fasta.result.contigs.fa_1	136	T	T T	T T	T T	T T	C C
1002564.fasta.result.contigs.fa_1	157	A	A A	A A	A A	A A	G G
1002564.fasta.result.contigs.fa_1	171	G	G G	G G	G G	G G	A A
1002564.fasta.result.contigs.fa_1	210	G	G G	G G	G G	G G	G A
1002573.fasta.result.contigs.fa_1	83	C	C C	C C	? ?	C C	C T
1002576.fasta.result.contigs.fa_1	188	G	G G	G G	G G	G G	A A
1002576.fasta.result.contigs.fa_1	245	G	G G	G G	G G	G G	A A
1002576.fasta.result.contigs.fa_1	367	A	C C	C C	C C	C C	C C
1002599.fasta.result.contigs.fa_1	100	A	A A	A A	A A	A A	G G
1002599.fasta.result.contigs.fa_1	115	A	A A	A A	A A	A A	G G
1002599.fasta.result.contigs.fa_1	220	C	C C	C C	C C	C C	C T
1002599.fasta.result.contigs.fa_1	302	C	C C	C C	C C	C C	A A
1002599.fasta.result.contigs.fa_2	68	A	A A	A A	A A	A A	A G
10026.fasta.result.contigs.fa_1	368	T	T T	T T	T T	T T	T A
10026.fasta.result.contigs.fa_1	370	A	A A	A A	A A	A A	A G
1002633.fasta.result.contigs.fa_1	101	A	A A	A A	A A	A A	T T
1002633.fasta.result.contigs.fa_1	136	T	T T	T T	T T	T T	A A
1002633.fasta.result.contigs.fa_1	302	G	G G	G G	G G	G G	G C
1002633.fasta.result.contigs.fa_1	424	A	A A	A A	A A	A A	A G
1002636.fasta.result.contigs.fa_1	283	T	T T	T T	T T	T T	G G
1002646.fasta.result.contigs.fa_1	327	G	G G	G G	G G	G G	G A
1002652.fasta.result.contigs.fa_1	31	T	G G	? ?	T T	? ?	G G
1002652.fasta.result.contigs.fa_1	150	C	C C	C C	C C	C C	A A
1002652.fasta.result.contigs.fa_1	259	C	C C	C C	C C	C C	G G
1002652.fasta.result.contigs.fa_1	260	T	T T	T T	T T	T T	C C
100266.fasta.result.contigs.fa_1	5	A	A A	A A	A A	A A	G G
100266.fasta.result.contigs.fa_1	31	T	G G	G G	G G	G G	G G
100266.fasta.result.contigs.fa_1	67	T	T T	T T	T T	T T	T C
100266.fasta.result.contigs.fa_1	88	G	G G	G G	G G	G G	G A
1002665.fasta.result.contigs.fa_1	250	C	C C	C C	C C	C C	T T
1002695.fasta.result.contigs.fa_1	31	T	C C	C C	C C	C C	C C
1002695.fasta.result.contigs.fa_1	103	A	A A	A A	A A	A A	A T
1002695.fasta.result.contigs.fa_1	207	A	A A	A A	A A	A A	A T
1002695.fasta.result.contigs.fa_1	219	A	A A	A A	A A	A A	A G
1002709.fasta.result.contigs.fa_1	36	G	G G	G G	G G	G G	G A
1002709.fasta.result.contigs.fa_1	161	T	T T	T T	T T	T T	C C
1002709.fasta.result.contigs.fa_1	236	T	T T	T T	T T	T T	A A
1002709.fasta.result.contigs.fa_1	265	C	C C	C C	C C	C C	C T
1002740.fasta.result.contigs.fa_1	37	G	G G	G G	G G	G G	A A
1002740.fasta.result.contigs.fa_1	64	T	T T	T T	T T	T T	T A
1002740.fasta.result.contigs.fa_1	94	G	G G	G G	G G	G G	G A
1002740.fasta.result.contigs.fa_1	102	T	T T	T T	T T	T T	A A
1002740.fasta.result.contigs.fa_1	277	C	C C	? ?	C C	C C	C T
1002765.fasta.result.contigs.fa_1	333	A	A A	A A	A A	A A	A G
1002770.fasta.result.contigs.fa_1	92	A	A A	A A	A A	A A	G G
1002770.fasta.result.contigs.fa_1	302	G	G G	G G	G G	G G	T T
1002781.fasta.result.contigs.fa_1	31	G	A A	A A	A A	A A	A A
1002791.fasta.result.contigs.fa_1	311	G	G G	G G	G G	G G	T T
1002798.fasta.result.contigs.fa_1	31	G	A A	A A	A A	A A	A T
1002816.fasta.result.contigs.fa_1	197	A	A A	A A	A A	A A	G G
1002820.fasta.result.contigs.fa_1	127	A	A A	A A	A A	A A	A C
1002828.fasta.result.contigs.fa_1	23	C	T T	T T	T T	T T	T T
1002828.fasta.result.contigs.fa_1	46	C	A A	A A	A A	A A	A A
1002841.fasta.result.contigs.fa_1	52	C	C C	C C	C C	C C	C T
1002861.fasta.result.contigs.fa_1	344	A	A A	A A	A A	A A	A C
1002861.fasta.result.contigs.fa_1	351	T	T T	T T	T T	T T	T G
1002867.fasta.result.contigs.fa_1	30	T	T T	T T	T T	T T	T A
1002867.fasta.result.contigs.fa_1	31	T	C C	C C	C C	C C	C C
1002867.fasta.result.contigs.fa_1	114	C	C C	C C	C C	C C	A A
1002867.fasta.result.contigs.fa_1	127	T	T T	T T	T T	T T	C C
1002867.fasta.result.contigs.fa_1	255	T	T T	T T	T T	T T	T G
1002867.fasta.result.contigs.fa_1	368	T	T T	T T	T T	T T	T C
1002876.fasta.result.contigs.fa_1	286	A	A A	A A	A A	A A	A G
1002876.fasta.result.contigs.fa_1	383	G	T T	T T	T T	T T	T T
1002891.fasta.result.contigs.fa_1	282	C	C C	C C	C C	C C	C A
1002891.fasta.result.contigs.fa_1	324	T	T T	T T	T T	T T	T C
1002903.fasta.result.contigs.fa_1	31	T	A A	A A	A A	A A	A A
1002917.fasta.result.contigs.fa_1	45	T	T T	? ?	? ?	T T	T G
1002917.fasta.result.contigs.fa_1	54	A	A A	? ?	A A	A A	T T
1002917.fasta.result.contigs.fa_1	58	T	T T	? ?	T T	T T	C C
1002917.fasta.result.contigs.fa_1	61	G	G G	? ?	G G	G G	G C
1002917.fasta.result.contigs.fa_1	218	A	A A	A A	A A	A A	T T
1002917.fasta.result.contigs.fa_1	227	T	T T	T T	T T	T T	A A
1002917.fasta.result.contigs.fa_1	276	A	A A	A A	A A	A A	G G
1002917.fasta.result.contigs.fa_1	281	A	A A	A A	A A	A A	G G
1002917.fasta.result.contigs.fa_1	387	T	T T	T T	T T	T T	T C
1002917.fasta.result.contigs.fa_1	427	G	G G	G G	G G	G G	G A
1002917.fasta.result.contigs.fa_1	470	G	G G	G G	G G	G G	G A
1002931.fasta.result.contigs.fa_1	144	G	G G	G G	G G	G G	G T
1002937.fasta.result.contigs.fa_1	169	G	G G	G G	G G	G G	G A
1002937.fasta.result.contigs.fa_2	118	C	C C	C C	C C	C C	T T
1002975.fasta.result.contigs.fa_1	31	G	A A	? ?	A A	A A	A A
1002994.fasta.result.contigs.fa_1	94	A	A A	? ?	A A	A A	A G
1002994.fasta.result.contigs.fa_1	223	T	T T	T T	T T	T T	T C
1002994.fasta.result.contigs.fa_1	241	T	T T	T T	T T	T T	C C
1003017.fasta.result.contigs.fa_1	57	G	G G	G G	G G	G G	G C
1003017.fasta.result.contigs.fa_1	77	T	T T	T T	T T	T T	T C
1003017.fasta.result.contigs.fa_1	152	G	G G	G G	G G	G G	G A
1003021.fasta.result.contigs.fa_2	87	G	G G	G G	G G	G G	C C
1003021.fasta.result.contigs.fa_2	101	G	G G	G G	G G	G G	G A
1003021.fasta.result.contigs.fa_2	112	T	T T	T T	T T	T T	T A
1003052.fasta.result.contigs.fa_1	94	C	C C	C C	C C	C C	C A
1003052.fasta.result.contigs.fa_1	458	G	G G	G G	G G	G G	C C
1003075.fasta.result.contigs.fa_1	75	T	T T	T T	T T	T T	G G
1003075.fasta.result.contigs.fa_1	103	G	G G	G G	G G	G G	A A
1003075.fasta.result.contigs.fa_1	276	A	A A	A A	A A	A A	A G
1003095.fasta.result.contigs.fa_1	245	T	T T	T T	T T	T T	T A
1003095.fasta.result.contigs.fa_1	398	G	G G	G G	G G	G G	G A
1003095.fasta.result.contigs.fa_1	402	G	G G	G G	G G	G G	G T
1003095.fasta.result.contigs.fa_1	411	A	A A	A A	A A	A A	A G
1003112.fasta.result.contigs.fa_1	187	A	A A	A A	A A	A A	T T
1003182.fasta.result.contigs.fa_1	118	C	C C	C C	C C	C C	C T
1003182.fasta.result.contigs.fa_1	172	A	A A	A A	A A	A A	A C
1003184.fasta.result.contigs.fa_1	27	T	G G	G G	G G	G G	G G
1003184.fasta.result.contigs.fa_1	51	A	A A	A A	A A	A A	A G
1003196.fasta.result.contigs.fa_1	31	A	T T	T T	T T	T T	T T
1003196.fasta.result.contigs.fa_1	218	C	C C	C C	C C	C C	T T
1003196.fasta.result.contigs.fa_1	349	G	G G	? ?	? ?	G G	A A
1003213.fasta.result.contigs.fa_1	344	A	A A	A A	A A	A A	A C
1003213.fasta.result.contigs.fa_1	469	T	T T	T T	T T	T T	T A
1003225.fasta.result.contigs.fa_1	277	T	T T	T T	T T	T T	T C
1003233.fasta.result.contigs.fa_1	31	G	C C	C C	G G	G G	G G
1003239.fasta.result.contigs.fa_1	203	A	A A	A A	A A	A A	A C
1003263.fasta.result.contigs.fa_1	180	T	T T	T T	T T	T T	G G
1003263.fasta.result.contigs.fa_1	221	T	T T	T T	T T	T T	T G
1003271.fasta.result.contigs.fa_1	105	A	A A	A A	A A	A A	A G
1003271.fasta.result.contigs.fa_1	106	G	G G	G G	G G	G G	G A
1003287.fasta.result.contigs.fa_1	186	A	A A	A A	A A	A A	A T
1003287.fasta.result.contigs.fa_1	294	A	A A	A A	A A	A A	A C
1003304.fasta.result.contigs.fa_1	81	C	C C	C C	C C	C C	C G
1003304.fasta.result.contigs.fa_1	105	C	C C	C C	C C	C C	C A
1003327.fasta.result.contigs.fa_1	175	G	G G	G G	G G	G G	G A
1003327.fasta.result.contigs.fa_1	250	T	T T	T T	T T	T T	T G
1003327.fasta.result.contigs.fa_1	399	C	C C	C C	C C	C C	T T
1003334.fasta.result.contigs.fa_1	106	C	C C	C C	C C	C C	C A
1003334.fasta.result.contigs.fa_1	168	C	C C	C C	C C	C C	C A
1003334.fasta.result.contigs.fa_1	289	G	G G	G G	G G	G G	G C
1003334.fasta.result.contigs.fa_1	423	T	T T	T T	T T	T T	C C
1003335.fasta.result.contigs.fa_1	125	T	T T	T T	T T	T T	G G
1003335.fasta.result.contigs.fa_1	329	G	G G	G G	G G	G G	A A
1003335.fasta.result.contigs.fa_1	434	G	G G	G G	G G	G G	A A
1003335.fasta.result.contigs.fa_1	465	C	C C	C C	C C	C C	A A
1003335.fasta.result.contigs.fa_1	479	C	C C	C C	C C	C C	T T
1003342.fasta.result.contigs.fa_1	142	A	A A	A A	A A	A A	C C
1003342.fasta.result.contigs.fa_1	144	C	C C	C C	C C	C C	A A
1003349.fasta.result.contigs.fa_1	31	T	G G	G G	? ?	G G	? ?
1003363.fasta.result.contigs.fa_1	48	A	A A	A A	A A	A A	G G
1003363.fasta.result.contigs.fa_1	89	T	T T	T T	T T	T T	G G
1003363.fasta.result.contigs.fa_1	221	G	G G	G G	G G	G G	T T
1003409.fasta.result.contigs.fa_1	90	A	A A	A A	A A	A A	G G
1003409.fasta.result.contigs.fa_1	193	A	A A	A A	A A	A A	A G
1003409.fasta.result.contigs.fa_1	208	C	C C	C C	C C	C C	C T
1003409.fasta.result.contigs.fa_1	220	C	C C	C C	C C	C C	C T
1003409.fasta.result.contigs.fa_1	248	T	T T	T T	T T	T T	T C
1003462.fasta.result.contigs.fa_1	130	A	A A	A A	A A	A A	A G
1003462.fasta.result.contigs.fa_1	141	C	C C	C C	C C	C C	C A
1003479.fasta.result.contigs.fa_1	63	C	C C	C C	C C	C C	T T
1003479.fasta.result.contigs.fa_1	303	A	A A	A A	A A	A A	G G
1003479.fasta.result.contigs.fa_1	349	A	A A	A A	A A	A A	A G
1003479.fasta.result.contigs.fa_1	362	C	C C	C C	C C	C C	C T
100348.fasta.result.contigs.fa_1	103	T	T T	T A	T T	T T	T T
100348.fasta.result.contigs.fa_1	110	A	A A	A T	A A	A A	A A
100348.fasta.result.contigs.fa_1	206	G	G G	G G	G G	G G	A A
1003494.fasta.result.contigs.fa_1	188	A	A A	A A	A A	A A	A T
1003519.fasta.result.contigs.fa_1	327	C	C C	C C	C C	C C	C T
100352.fasta.result.contigs.fa_1	27	T	G G	G G	G G	G G	G G
100352.fasta.result.contigs.fa_1	127	T	T T	T T	T T	T T	T A
100352.fasta.result.contigs.fa_1	306	G	G G	G G	G G	G G	G A
1003520.fasta.result.contigs.fa_1	31	C	A A	A A	A A	A A	A A
1003523.fasta.result.contigs.fa_1	52	C	C C	C C	C C	C C	C A
1003523.fasta.result.contigs.fa_1	221	T	T T	T T	T T	T T	C C
1003557.fasta.result.contigs.fa_1	208	T	T T	T T	T T	T T	T G
1003557.fasta.result.contigs.fa_1	237	A	A A	A A	A A	A A	A G
1003561.fasta.result.contigs.fa_1	281	C	C C	C C	C C	C C	C T
100357.fasta.result.contigs.fa_1	7	G	A A	A A	A A	A A	A A
100358.fasta.result.contigs.fa_1	104	A	A A	A A	A A	A A	A C
1003586.fasta.result.contigs.fa_1	156	G	T T	T T	T T	T T	T T
1003586.fasta.result.contigs.fa_1	213	G	G G	G G	G G	G G	A A
1003586.fasta.result.contigs.fa_1	228	T	T T	T T	T T	T T	C C
1003586.fasta.result.contigs.fa_1	377	G	G G	G G	G G	G G	A A
1003586.fasta.result.contigs.fa_1	426	C	C C	C C	C C	C C	A A
1003594.fasta.result.contigs.fa_1	156	T	T T	T T	T T	T T	T C
1003594.fasta.result.contigs.fa_1	303	A	A A	A A	A A	A A	A G
1003594.fasta.result.contigs.fa_1	306	G	G G	G G	G G	G G	G A
1003600.fasta.result.contigs.fa_1	6	C	C C	C C	C C	C C	T T
1003600.fasta.result.contigs.fa_1	39	A	A A	A A	A A	A A	A T
1003600.fasta.result.contigs.fa_1	124	G	G G	G G	G G	G G	G A
1003600.fasta.result.contigs.fa_1	144	C	C C	C C	C C	C C	C A
1003600.fasta.result.contigs.fa_1	145	A	A A	A A	A A	A A	A T
1003600.fasta.result.contigs.fa_1	271	A	A A	A A	A A	A A	G G
1003600.fasta.result.contigs.fa_1	300	T	T T	T T	T T	T T	C C
1003610.fasta.result.contigs.fa_1	165	A	A A	A A	A A	A A	A G
1003610.fasta.result.contigs.fa_1	371	A	A A	A A	A A	A A	A G
1003613.fasta.result.contigs.fa_1	133	C	C C	C C	C C	C C	A A
1003613.fasta.result.contigs.fa_1	189	T	T T	T T	T T	T T	C C
1003613.fasta.result.contigs.fa_1	256	G	G G	G G	G G	G G	A A
1003613.fasta.result.contigs.fa_1	259	A	A A	A A	A A	A A	G G
1003613.fasta.result.contigs.fa_1	260	T	T T	T T	T T	T T	C C
1003615.fasta.result.contigs.fa_1	204	C	C C	C C	C C	C C	C G
1003622.fasta.result.contigs.fa_1	330	A	A A	? ?	A A	A A	A G
1003628.fasta.result.contigs.fa_1	240	C	C C	C C	C C	C C	G G
1003628.fasta.result.contigs.fa_1	283	A	A A	A A	A A	A A	C C
1003628.fasta.result.contigs.fa_1	323	C	C C	? ?	C C	C C	A A
1003643.fasta.result.contigs.fa_1	113	A	A A	A A	A A	A A	A T
1003643.fasta.result.contigs.fa_1	138	T	T T	T T	T T	T T	C C
1003643.fasta.result.contigs.fa_1	139	A	A A	A A	A A	A A	T T
1003643.fasta.result.contigs.fa_2	51	A	A A	A A	A A	A A	A T
1003643.fasta.result.contigs.fa_2	94	T	T T	T T	T T	T T	A A
1003651.fasta.result.contigs.fa_1	286	C	C C	C C	C C	C C	C G
1003651.fasta.result.contigs.fa_1	317	C	C C	C C	C C	C C	C T
1003651.fasta.result.contigs.fa_1	367	A	A A	A A	A A	A A	A T
1003661.fasta.result.contigs.fa_1	274	G	G G	G G	G G	G G	A A
1003661.fasta.result.contigs.fa_1	294	G	G G	G G	G G	G G	A A
1003688.fasta.result.contigs.fa_1	163	A	A A	A A	A A	A A	A G
1003693.fasta.result.contigs.fa_1	31	G	A A	A A	A A	A A	? ?
1003693.fasta.result.contigs.fa_1	55	C	T T	T T	T T	T T	? ?
1003723.fasta.result.contigs.fa_1	172	G	G G	G G	G G	G G	G C
1003723.fasta.result.contigs.fa_1	358	C	C C	C C	C C	C C	C A
10038.fasta.result.contigs.fa_1	157	C	C C	C C	C C	C C	T T
10038.fasta.result.contigs.fa_1	245	A	A A	A A	A A	A A	G G
1003842.fasta.result.contigs.fa_1	139	C	C C	C C	C C	C C	C T
1003842.fasta.result.contigs.fa_1	275	C	C C	C C	C C	C C	C A
1003849.fasta.result.contigs.fa_1	252	G	G G	G G	G G	G G	A A
1003849.fasta.result.contigs.fa_1	350	T	T T	T T	T T	T T	T C
1003849.fasta.result.contigs.fa_1	386	A	A A	A A	A A	A A	G G
1003849.fasta.result.contigs.fa_1	422	A	A A	A A	A A	A A	G G
1003857.fasta.result.contigs.fa_1	99	T	T T	T T	T T	T T	T C
1003866.fasta.result.contigs.fa_1	31	C	T T	T T	T T	T T	T T
1003871.fasta.result.contigs.fa_1	16	A	A A	A A	A A	A A	A G
1003871.fasta.result.contigs.fa_1	161	T	T T	T T	T T	T T	T C
1003871.fasta.result.contigs.fa_1	170	T	T T	T T	T T	T T	T C
1003905.fasta.result.contigs.fa_1	107	C	C C	C C	C C	C C	A A
1003905.fasta.result.contigs.fa_1	415	C	C C	C C	C C	C C	T T
1003917.fasta.result.contigs.fa_1	57	C	C C	C C	C C	C C	C A
1003917.fasta.result.contigs.fa_1	370	T	T T	? ?	T T	T T	T C
1003933.fasta.result.contigs.fa_1	245	C	C C	C C	C C	C C	T T
1003947.fasta.result.contigs.fa_1	194	A	A A	A A	A A	A A	G G
1003947.fasta.result.contigs.fa_1	456	C	C C	C C	C C	C C	A A
1003956.fasta.result.contigs.fa_1	156	A	A A	A A	A A	A A	A T
1003956.fasta.result.contigs.fa_1	296	T	T T	T T	T T	T T	C C
1003956.fasta.result.contigs.fa_1	437	G	G G	G G	G G	G G	G C
1003956.fasta.result.contigs.fa_1	454	G	G G	G G	G G	G G	A A
1003963.fasta.result.contigs.fa_1	31	G	C C	C C	C C	C C	C C
1003963.fasta.result.contigs.fa_1	93	T	T T	T T	T T	T T	T C
1003963.fasta.result.contigs.fa_1	123	G	G G	G G	G G	G G	G T
100397.fasta.result.contigs.fa_1	150	C	C C	C C	C C	C C	C T
100397.fasta.result.contigs.fa_1	191	C	C C	C C	C C	C C	A A
1004033.fasta.result.contigs.fa_1	31	G	A A	A A	A A	A A	A A
1004056.fasta.result.contigs.fa_1	72	G	G G	G G	G G	G G	A A
1004056.fasta.result.contigs.fa_1	88	C	C C	C C	C C	C C	T T
1004056.fasta.result.contigs.fa_1	90	G	G G	G G	G G	G G	G A
1004056.fasta.result.contigs.fa_1	247	C	C C	C C	C C	C C	C T
1004056.fasta.result.contigs.fa_1	299	A	A A	A A	A A	A A	C C
1004078.fasta.result.contigs.fa_2	22	A	A A	A A	A A	A A	G G
1004078.fasta.result.contigs.fa_2	57	T	T T	T T	T T	T T	A A
1004078.fasta.result.contigs.fa_2	64	A	A A	A A	A A	A A	C C
1004078.fasta.result.contigs.fa_2	82	C	C C	C C	C C	C C	C A
1004092.fasta.result.contigs.fa_1	351	T	T T	T T	T T	T T	C C
1004098.fasta.result.contigs.fa_1	31	G	T T	T T	T T	T T	T T
1004098.fasta.result.contigs.fa_1	163	G	G G	G G	G G	G G	G C
1004115.fasta.result.contigs.fa_1	208	A	A A	A A	A A	A A	A G
1004119.fasta.result.contigs.fa_1	49	A	A A	A A	A A	A A	T T
1004119.fasta.result.contigs.fa_1	62	C	C C	C C	C C	C C	C T
1004119.fasta.result.contigs.fa_1	198	G	G G	G G	G G	G G	T T
1004120.fasta.result.contigs.fa_1	61	A	A A	A A	A A	A A	T T
1004120.fasta.result.contigs.fa_1	114	A	A A	A A	A A	A A	C C
1004120.fasta.result.contigs.fa_1	181	T	T T	T T	T T	T T	C C
1004120.fasta.result.contigs.fa_1	304	A	A A	A A	A A	A A	T T
100414.fasta.result.contigs.fa_1	72	A	A A	A A	A A	A A	A C
100414.fasta.result.contigs.fa_1	129	A	A A	A A	A A	A A	A G
100414.fasta.result.contigs.fa_1	168	G	G G	G G	G G	G G	G A
100414.fasta.result.contigs.fa_1	321	G	G G	G G	G G	G G	G T
100414.fasta.result.contigs.fa_1	323	T	T T	T T	T T	T T	T A
100414.fasta.result.contigs.fa_1	334	G	G G	G G	G G	G G	G A
1004171.fasta.result.contigs.fa_1	161	G	G G	G G	G G	G G	G C
1004177.fasta.result.contigs.fa_1	191	T	T T	T T	T T	T T	C C
1004179.fasta.result.contigs.fa_1	348	C	C C	C C	C C	C C	A A
10042.fasta.result.contigs.fa_1	151	C	C C	C C	C C	C C	T T
100423.fasta.result.contigs.fa_1	161	G	G G	G G	G G	G G	G A
1004249.fasta.result.contigs.fa_1	31	T	A A	A A	A A	A A	A A
1004249.fasta.result.contigs.fa_1	290	G	G G	G G	G G	G G	G A
1004252.fasta.result.contigs.fa_1	293	A	A A	A A	A A	A A	G G
100426.fasta.result.contigs.fa_2	132	G	G G	G G	G G	G G	G T
100426.fasta.result.contigs.fa_2	156	A	A A	A A	A A	A A	A C
100426.fasta.result.contigs.fa_2	158	A	A A	A A	A A	A A	A G
1004266.fasta.result.contigs.fa_1	270	G	G G	G G	G G	G G	A A
1004271.fasta.result.contigs.fa_1	181	A	A A	A A	A A	A A	A G
1004287.fasta.result.contigs.fa_1	205	C	C C	C C	C C	C C	C T
1004287.fasta.result.contigs.fa_1	359	C	T T	T T	T T	T T	T T
1004297.fasta.result.contigs.fa_1	170	T	T T	T T	T T	T T	T G
1004297.fasta.result.contigs.fa_1	433	C	A A	A A	A A	A A	A A
1004297.fasta.result.contigs.fa_1	454	C	A A	A A	A A	A A	A A
1004310.fasta.result.contigs.fa_1	27	C	T T	T T	T T	T T	T T
1004310.fasta.result.contigs.fa_1	50	C	A A	A A	A A	A A	A A
1004310.fasta.result.contigs.fa_1	60	G	G G	G G	G G	G G	G T
1004310.fasta.result.contigs.fa_1	125	A	A A	A A	A A	A A	G G
1004312.fasta.result.contigs.fa_1	148	C	C C	C C	C C	C C	C T
1004312.fasta.result.contigs.fa_1	176	G	G G	G G	G G	G G	G A
100435.fasta.result.contigs.fa_1	411	G	G G	G G	G G	G G	G A
100435.fasta.result.contigs.fa_1	467	T	T T	T T	T T	T T	T G
1004409.fasta.result.contigs.fa_1	289	C	C C	C C	C C	C C	C T
1004409.fasta.result.contigs.fa_1	292	A	A A	A A	A A	A A	A G
1004409.fasta.result.contigs.fa_1	299	C	C C	C C	C C	C C	C T
100441.fasta.result.contigs.fa_1	28	G	G G	G G	G G	G G	C C
100441.fasta.result.contigs.fa_1	31	A	A A	A A	A A	A A	T T
100441.fasta.result.contigs.fa_1	89	T	T T	T T	T T	T T	C C
100441.fasta.result.contigs.fa_1	159	A	A A	A A	A A	A A	T T
100441.fasta.result.contigs.fa_1	265	C	C C	C C	C C	C C	A A
100441.fasta.result.contigs.fa_1	278	A	A A	A A	A A	A A	A C
100441.fasta.result.contigs.fa_1	317	A	A A	A A	A A	A A	A T
1004433.fasta.result.contigs.fa_1	29	T	T T	T T	T T	T T	G G
1004433.fasta.result.contigs.fa_1	31	A	T T	T T	T T	T T	T T
1004457.fasta.result.contigs.fa_1	55	G	C C	C C	C C	C C	C C
1004457.fasta.result.contigs.fa_1	154	G	G G	G G	G G	G G	G A
1004463.fasta.result.contigs.fa_1	343	G	G G	G G	G G	G G	G A
1004485.fasta.result.contigs.fa_1	3	C	C C	C C	C C	C C	A A
1004485.fasta.result.contigs.fa_1	31	T	G G	G G	G G	G G	G G
1004485.fasta.result.contigs.fa_1	54	G	G G	G G	G G	G G	G T
1004485.fasta.result.contigs.fa_1	204	A	A A	A A	A A	A A	A G
1004540.fasta.result.contigs.fa_1	369	C	C C	C C	C C	C C	C T
1004550.fasta.result.contigs.fa_1	62	G	G G	G G	G G	G G	A A
1004550.fasta.result.contigs.fa_1	84	T	T T	T T	T T	T T	T G
1004550.fasta.result.contigs.fa_1	219	G	G G	G G	G G	G G	G A
1004583.fasta.result.contigs.fa_1	27	C	A A	A A	A A	A A	A A
1004615.fasta.result.contigs.fa_1	42	C	C C	C C	C C	C C	G G
1004615.fasta.result.contigs.fa_1	63	T	T T	T T	T T	T T	A A
1004615.fasta.result.contigs.fa_1	85	A	A A	A A	A A	A A	A T
1004615.fasta.result.contigs.fa_1	93	G	G G	G G	G G	G G	G C
1004632.fasta.result.contigs.fa_1	102	C	C C	C C	C C	C C	C T
1004632.fasta.result.contigs.fa_1	145	C	C C	C C	C C	C C	C A
1004632.fasta.result.contigs.fa_1	152	T	T T	T T	T T	T T	T G
1004632.fasta.result.contigs.fa_1	182	G	G G	G G	G G	G G	G A
1004632.fasta.result.contigs.fa_1	301	T	T T	T T	T T	T T	T A
1004657.fasta.result.contigs.fa_1	30	C	C C	C C	C C	C C	C T
1004657.fasta.result.contigs.fa_1	119	G	G G	G G	G G	G G	G A
1004667.fasta.result.contigs.fa_1	370	A	C C	C C	C C	C C	C C
1004691.fasta.result.contigs.fa_1	211	T	T T	T T	T T	T T	T G
1004700.fasta.result.contigs.fa_1	286	T	T T	T T	T T	T T	T G
1004703.fasta.result.contigs.fa_1	59	G	G G	G G	G G	G G	G A
1004703.fasta.result.contigs.fa_1	101	A	A A	A A	A A	A A	A G
1004703.fasta.result.contigs.fa_1	149	T	T T	T T	T T	T T	T C
1004703.fasta.result.contigs.fa_1	252	G	G G	G G	G G	G G	G T
1004711.fasta.result.contigs.fa_1	266	A	A A	A A	A A	A A	A G
1004711.fasta.result.contigs.fa_1	420	C	C C	C C	C C	C C	C T
1004711.fasta.result.contigs.fa_1	496	G	G G	G G	G G	G G	G A
1004754.fasta.result.contigs.fa_1	222	C	C A	C C	C A	C C	C C
1004754.fasta.result.contigs.fa_1	234	C	T T	C C	C C	C C	C C
1004754.fasta.result.contigs.fa_1	252	C	A A	C C	C C	A A	C C
1004754.fasta.result.contigs.fa_1	359	G	G G	G G	G G	G G	G A
1004773.fasta.result.contigs.fa_1	193	A	A A	A A	A A	A A	C C
1004793.fasta.result.contigs.fa_1	108	G	G G	G G	G G	G G	T T
1004793.fasta.result.contigs.fa_1	167	C	C C	C C	C C	C C	C T
1004793.fasta.result.contigs.fa_1	182	G	G G	G G	G G	G G	G C
1004793.fasta.result.contigs.fa_1	225	T	T T	T T	T T	T T	C C
1004793.fasta.result.contigs.fa_1	388	G	G G	G G	G G	G G	G A
1004793.fasta.result.contigs.fa_1	391	T	T T	T T	T T	T T	T C
1004800.fasta.result.contigs.fa_1	56	G	G G	? ?	G G	? ?	G C
1004800.fasta.result.contigs.fa_1	74	T	T T	? ?	T T	? ?	T C
1004800.fasta.result.contigs.fa_1	184	G	G G	G G	G G	G G	C C
1004800.fasta.result.contigs.fa_1	220	G	G G	G G	G G	G G	G C
1004800.fasta.result.contigs.fa_1	287	A	A A	A A	A A	A A	T T
1004800.fasta.result.contigs.fa_1	354	C	C C	C C	C C	C C	A A
1004800.fasta.result.contigs.fa_1	370	A	A A	A A	A A	A A	G G
1004800.fasta.result.contigs.fa_1	389	A	A A	A A	A A	A A	G G
1004806.fasta.result.contigs.fa_1	60	C	C C	C C	C C	C C	C T
1004806.fasta.result.contigs.fa_1	245	G	G G	G G	G G	G G	C C
1004806.fasta.result.contigs.fa_1	246	A	A A	A A	A A	A A	G G
1004840.fasta.result.contigs.fa_1	161	G	G G	G G	G G	G G	C C
1004840.fasta.result.contigs.fa_1	162	T	T T	T T	T T	T T	A A
1004840.fasta.result.contigs.fa_1	212	A	A A	A A	A A	A A	G G
1004849.fasta.result.contigs.fa_1	189	T	T T	T T	T T	T T	T C
1004849.fasta.result.contigs.fa_1	249	G	G G	G G	G G	G G	G A
1004849.fasta.result.contigs.fa_2	50	T	T T	T T	T T	T T	T G
1004849.fasta.result.contigs.fa_2	114	A	A A	A A	A A	A A	G G
1004859.fasta.result.contigs.fa_1	322	T	T T	T T	T T	T T	T G
1004860.fasta.result.contigs.fa_1	114	G	G G	G G	G G	G G	C C
1004860.fasta.result.contigs.fa_1	136	G	G G	G G	G G	G G	G A
1004883.fasta.result.contigs.fa_1	31	A	T T	T T	T T	T T	T T
1004883.fasta.result.contigs.fa_1	99	A	A A	A A	A A	A A	A G
1004884.fasta.result.contigs.fa_1	374	A	A A	A A	A A	A A	A T
1004956.fasta.result.contigs.fa_1	140	G	G G	G G	G G	G G	G T
1004956.fasta.result.contigs.fa_1	153	C	C C	C C	C C	C C	C T
1004956.fasta.result.contigs.fa_1	177	G	G G	G G	G G	G G	G T
1004956.fasta.result.contigs.fa_1	180	C	C C	C C	C C	C C	C A
1004956.fasta.result.contigs.fa_1	206	T	T T	T T	T T	T T	A A
1004956.fasta.result.contigs.fa_1	356	A	A A	A A	A A	A A	A T
1004966.fasta.result.contigs.fa_1	27	G	A A	A A	A A	A A	A A
1004978.fasta.result.contigs.fa_1	220	T	T T	T T	T T	T T	T G
1004978.fasta.result.contigs.fa_1	231	G	G G	G G	G G	G G	G C
1004978.fasta.result.contigs.fa_1	314	A	A A	A A	A A	A A	A C
1004986.fasta.result.contigs.fa_1	31	G	C C	C C	C C	? ?	? ?
1004986.fasta.result.contigs.fa_1	215	T	T T	T T	T T	T T	T C
1004986.fasta.result.contigs.fa_1	268	C	C C	C C	C C	C C	C T
1004986.fasta.result.contigs.fa_1	276	T	T T	T T	T T	T T	T G
1004994.fasta.result.contigs.fa_1	235	T	T T	T T	T T	T T	T C
1004994.fasta.result.contigs.fa_1	298	C	C C	C C	C C	C C	C T
1005007.fasta.result.contigs.fa_1	211	G	G G	G G	G G	G G	G T
1005007.fasta.result.contigs.fa_1	213	T	T T	T T	T T	T T	T C
1005007.fasta.result.contigs.fa_1	222	T	T T	T T	T T	T T	T C
1005007.fasta.result.contigs.fa_1	235	T	T T	T T	T T	T T	T G
1005007.fasta.result.contigs.fa_1	270	A	A A	A A	A A	A A	A C
1005007.fasta.result.contigs.fa_1	286	A	A A	A A	A A	A A	A G
1005014.fasta.result.contigs.fa_1	299	T	T T	T T	T T	T T	T G
1005016.fasta.result.contigs.fa_1	31	T	G G	G G	G G	G G	G G
1005016.fasta.result.contigs.fa_1	85	C	C C	C C	C C	C C	C T
1005022.fasta.result.contigs.fa_1	266	A	A A	A A	A A	A A	T T
1005022.fasta.result.contigs.fa_1	272	T	T T	T T	T T	T T	T C
1005022.fasta.result.contigs.fa_1	307	T	T T	T T	T T	T T	T A
1005022.fasta.result.contigs.fa_1	318	A	A A	A A	A A	A A	G G
1005024.fasta.result.contigs.fa_1	160	G	G G	G G	G G	G G	T T
1005056.fasta.result.contigs.fa_1	317	C	C C	C C	C C	C C	T T
1005056.fasta.result.contigs.fa_1	326	A	A A	A A	A A	? ?	T T
1005056.fasta.result.contigs.fa_1	333	G	T T	T T	T T	T T	T T
100506.fasta.result.contigs.fa_1	309	C	C C	C C	C C	C C	C T
100506.fasta.result.contigs.fa_1	322	C	C C	C C	C C	C C	T T
100506.fasta.result.contigs.fa_1	431	C	C C	C C	C C	C C	C G
1005062.fasta.result.contigs.fa_1	333	C	C C	C C	C C	C C	C A
1005075.fasta.result.contigs.fa_1	71	C	C C	C C	C C	? ?	C T
1005075.fasta.result.contigs.fa_1	72	C	C C	C C	C C	? ?	C G
1005075.fasta.result.contigs.fa_1	128	A	A A	A A	A A	A A	A T
1005075.fasta.result.contigs.fa_1	147	A	A A	A A	A A	A A	A G
1005075.fasta.result.contigs.fa_1	191	C	C C	C C	C C	C C	C T
1005075.fasta.result.contigs.fa_1	274	G	G G	G G	G G	G G	G T
1005080.fasta.result.contigs.fa_1	66	T	T T	T T	? ?	T T	C C
1005080.fasta.result.contigs.fa_1	128	T	T T	T T	T T	T T	C C
1005080.fasta.result.contigs.fa_1	131	T	T T	T T	T T	T T	T G
1005080.fasta.result.contigs.fa_1	181	C	C C	C C	C C	C C	A A
1005080.fasta.result.contigs.fa_1	224	A	A A	A A	A A	A A	G G
1005080.fasta.result.contigs.fa_1	293	C	C C	C C	C C	C C	C T
1005080.fasta.result.contigs.fa_1	418	C	C C	C C	C C	C C	C T
1005084.fasta.result.contigs.fa_1	299	A	A A	A A	A A	A A	A T
1005084.fasta.result.contigs.fa_1	372	A	A A	A A	A A	A A	A C
1005084.fasta.result.contigs.fa_1	411	G	G G	G G	G G	G G	G C
1005084.fasta.result.contigs.fa_1	477	G	G G	G G	G G	G G	G C
1005092.fasta.result.contigs.fa_1	21	A	A A	A A	A A	A A	A C
1005092.fasta.result.contigs.fa_1	31	T	C C	C C	C C	C C	C C
1005092.fasta.result.contigs.fa_1	79	G	G G	G G	G G	G G	G C
1005092.fasta.result.contigs.fa_1	163	G	G G	G G	G G	G G	T T
1005092.fasta.result.contigs.fa_1	226	G	G G	G G	G G	G G	G T
1005112.fasta.result.contigs.fa_1	236	C	C C	C C	C C	C C	T T
1005112.fasta.result.contigs.fa_1	331	C	C C	C C	C C	C C	G G
1005112.fasta.result.contigs.fa_1	345	A	A A	A A	A A	A A	G G
1005112.fasta.result.contigs.fa_1	369	G	G G	G G	G G	G G	T T
1005112.fasta.result.contigs.fa_1	415	G	G G	G G	G G	G G	A A
1005124.fasta.result.contigs.fa_1	47	A	A A	A A	A A	A A	G G
100513.fasta.result.contigs.fa_1	190	G	G G	G G	G G	G G	T T
100513.fasta.result.contigs.fa_1	277	A	A A	A A	A A	A A	G G
100513.fasta.result.contigs.fa_1	281	G	G G	G G	G G	G G	G A
100513.fasta.result.contigs.fa_1	289	A	A A	A A	A A	A A	A T
100513.fasta.result.contigs.fa_1	302	T	T T	T T	T T	T T	T A
1005143.fasta.result.contigs.fa_1	185	G	G G	G G	G G	G G	A A
1005143.fasta.result.contigs.fa_1	195	C	C C	C C	C C	C C	C A
1005143.fasta.result.contigs.fa_1	207	A	A A	A A	A A	A A	A T
1005178.fasta.result.contigs.fa_1	115	T	T T	T T	T T	T T	C C
1005178.fasta.result.contigs.fa_1	171	C	C C	C C	C C	C C	C T
1005199.fasta.result.contigs.fa_1	378	A	A A	A A	A A	A A	A C
1005200.fasta.result.contigs.fa_1	6	G	G G	G G	G G	G G	G C
1005200.fasta.result.contigs.fa_1	25	A	A A	A A	A A	A A	A G
1005200.fasta.result.contigs.fa_1	95	C	C C	C C	C C	C C	G G
1005200.fasta.result.contigs.fa_1	146	G	G G	G G	G G	G G	G A
1005200.fasta.result.contigs.fa_1	199	T	T T	T T	T T	T T	G G
1005200.fasta.result.contigs.fa_1	281	A	A A	A A	A A	A A	T T
1005218.fasta.result.contigs.fa_1	77	T	T T	? ?	T T	T T	T C
1005218.fasta.result.contigs.fa_1	106	G	G G	G G	G G	G G	G A
1005218.fasta.result.contigs.fa_1	223	G	G G	G G	G G	G G	G A
1005218.fasta.result.contigs.fa_1	231	C	C C	C C	C C	C C	C A
100527.fasta.result.contigs.fa_1	178	C	C C	C C	C C	C C	T T
100527.fasta.result.contigs.fa_1	257	A	A A	A A	A A	A A	C C
100527.fasta.result.contigs.fa_1	287	T	T T	T T	T T	T T	C C
1005307.fasta.result.contigs.fa_1	51	A	A A	A A	A A	A A	A G
1005314.fasta.result.contigs.fa_1	337	G	G G	G G	G G	G G	G A
1005344.fasta.result.contigs.fa_1	263	G	G G	G G	G G	G G	G A
1005347.fasta.result.contigs.fa_1	227	C	C C	C C	C C	C C	C T
1005347.fasta.result.contigs.fa_1	228	T	T T	T T	T T	T T	T G
1005358.fasta.result.contigs.fa_1	332	G	G G	G G	G G	G G	G A
1005361.fasta.result.contigs.fa_1	326	C	C C	C C	C C	C C	C T
1005361.fasta.result.contigs.fa_1	373	A	A A	A A	A A	A A	A C
1005361.fasta.result.contigs.fa_1	387	T	T T	T T	T T	T T	C C
1005362.fasta.result.contigs.fa_1	140	T	T T	T T	T T	T T	C C
1005395.fasta.result.contigs.fa_1	31	G	C C	C C	C C	C C	C C
1005396.fasta.result.contigs.fa_1	186	A	A A	A A	A A	A A	A G
1005396.fasta.result.contigs.fa_1	344	G	G G	G G	G G	G G	G C
1005421.fasta.result.contigs.fa_1	134	T	T T	T T	T T	T T	C C
1005426.fasta.result.contigs.fa_1	97	A	A A	A A	A A	A A	A G
1005426.fasta.result.contigs.fa_1	177	A	A A	A A	A A	A A	A G
1005426.fasta.result.contigs.fa_1	231	C	C C	C C	C C	C C	C G
1005426.fasta.result.contigs.fa_1	329	A	A A	A A	A A	A A	A T
1005428.fasta.result.contigs.fa_1	112	C	C C	C C	C C	C C	T T
1005450.fasta.result.contigs.fa_1	31	G	T T	T T	T T	T T	T T
1005450.fasta.result.contigs.fa_1	74	C	C C	C C	C C	C C	C T
1005450.fasta.result.contigs.fa_1	187	G	G G	G G	G G	G G	G A
1005450.fasta.result.contigs.fa_1	207	T	T T	T T	T T	T T	C C
1005450.fasta.result.contigs.fa_1	268	G	G G	G G	G G	G G	G T
100548.fasta.result.contigs.fa_1	98	A	A A	A A	A A	A A	A C
100548.fasta.result.contigs.fa_1	120	T	T T	T T	T T	T T	T C
100548.fasta.result.contigs.fa_1	149	C	C C	C C	C C	C C	C G
100548.fasta.result.contigs.fa_1	197	A	A A	A A	A A	A A	A G
100548.fasta.result.contigs.fa_1	232	T	T T	T T	T T	T T	T G
1005513.fasta.result.contigs.fa_1	132	G	G G	G G	G G	G G	G T
1005513.fasta.result.contigs.fa_1	144	A	A A	A A	A A	A A	A C
1005513.fasta.result.contigs.fa_1	247	C	C C	C C	C C	C C	C T
1005535.fasta.result.contigs.fa_1	83	C	C C	C C	C C	C C	G G
1005537.fasta.result.contigs.fa_1	135	A	A A	A A	A A	A A	A G
1005570.fasta.result.contigs.fa_1	155	A	A A	A A	A A	A A	A G
1005570.fasta.result.contigs.fa_1	204	C	C C	C C	C C	C C	C T
1005586.fasta.result.contigs.fa_1	300	G	G G	G G	G G	G G	G T
1005586.fasta.result.contigs.fa_1	306	G	G G	G G	G G	G G	G A
1005589.fasta.result.contigs.fa_1	165	T	T T	T T	T T	T T	T C
1005589.fasta.result.contigs.fa_1	197	A	A A	A A	A A	A A	A G
1005589.fasta.result.contigs.fa_1	236	C	C C	C C	C C	C C	C T
1005608.fasta.result.contigs.fa_1	204	C	C C	C C	C C	C C	C A
1005608.fasta.result.contigs.fa_1	227	T	T T	T T	T T	T T	T G
1005608.fasta.result.contigs.fa_1	245	G	G G	G G	G G	G G	G A
1005612.fasta.result.contigs.fa_1	31	A	C C	C C	C C	C C	C C
1005618.fasta.result.contigs.fa_1	178	G	T T	T T	T T	T T	? ?
1005618.fasta.result.contigs.fa_1	180	G	C C	C C	C C	C C	? ?
1005618.fasta.result.contigs.fa_1	183	T	A A	A A	A A	A A	? ?
1005618.fasta.result.contigs.fa_1	185	G	G T	T T	G G	T T	? ?
1005618.fasta.result.contigs.fa_1	194	G	C C	G G	C C	C C	? ?
1005638.fasta.result.contigs.fa_1	50	G	T T	T T	T T	T T	C T
1005638.fasta.result.contigs.fa_1	247	G	G C	G C	G C	G G	G G
1005638.fasta.result.contigs.fa_1	296	G	G G	G G	G G	G G	G A
1005638.fasta.result.contigs.fa_1	322	A	A A	A A	A A	A A	A C
1005643.fasta.result.contigs.fa_1	321	G	G G	G G	G G	G G	A A
1005653.fasta.result.contigs.fa_1	409	A	A A	A A	A A	A A	C C
1005653.fasta.result.contigs.fa_1	473	C	C C	C C	C C	C C	C A
1005653.fasta.result.contigs.fa_1	474	C	C C	C C	C C	C C	C A
1005657.fasta.result.contigs.fa_1	170	C	C C	C C	C C	C C	C T
1005661.fasta.result.contigs.fa_1	384	A	A A	A A	A A	A A	A T
1005670.fasta.result.contigs.fa_1	81	C	C C	C C	C C	C C	C A
1005670.fasta.result.contigs.fa_1	147	T	T T	T T	T T	T T	T G
1005670.fasta.result.contigs.fa_1	159	A	A A	A A	A A	A A	A T
1005670.fasta.result.contigs.fa_1	160	T	T T	T T	T T	T T	T G
1005670.fasta.result.contigs.fa_1	163	G	G G	G G	G G	G G	T T
1005671.fasta.result.contigs.fa_1	7	G	G G	G G	G G	G G	G A
1005671.fasta.result.contigs.fa_1	43	A	A A	A A	A A	A A	A C
1005671.fasta.result.contigs.fa_1	70	C	C C	C C	C C	C C	C T
1005671.fasta.result.contigs.fa_1	111	A	A A	A A	A A	A A	G G
1005671.fasta.result.contigs.fa_1	185	A	A A	A A	A A	A A	A G
1005671.fasta.result.contigs.fa_1	306	A	A A	A A	A A	A A	A T
1005680.fasta.result.contigs.fa_1	73	C	C C	C C	C C	C C	C T
1005680.fasta.result.contigs.fa_2	116	G	G G	G G	G G	G T	G G
1005683.fasta.result.contigs.fa_1	145	C	C C	C C	C C	C C	C T
1005683.fasta.result.contigs.fa_1	165	T	T T	T T	T T	T T	T C
1005683.fasta.result.contigs.fa_1	171	T	T T	T T	T T	T T	T C
1005683.fasta.result.contigs.fa_1	257	A	A A	A A	A A	A A	A G
1005689.fasta.result.contigs.fa_1	23	G	T T	T T	T T	T T	T T
1005700.fasta.result.contigs.fa_1	10	T	T T	T T	T T	T T	T C
1005700.fasta.result.contigs.fa_1	144	G	G G	G G	G G	G G	G T
1005700.fasta.result.contigs.fa_1	232	A	A A	A A	A A	A A	A C
1005703.fasta.result.contigs.fa_1	27	A	T T	T T	T T	T T	T T
1005724.fasta.result.contigs.fa_1	227	C	C C	C C	C C	C C	G G
1005724.fasta.result.contigs.fa_1	268	G	G G	G G	G G	G G	A A
1005724.fasta.result.contigs.fa_1	309	C	C C	C C	C C	C C	C A
1005724.fasta.result.contigs.fa_1	327	G	G G	G G	G G	G G	G A
1005742.fasta.result.contigs.fa_2	236	C	G G	? ?	C C	? ?	C C
1005742.fasta.result.contigs.fa_2	239	A	T T	? ?	A A	? ?	A A
1005742.fasta.result.contigs.fa_2	242	G	T T	? ?	G G	? ?	G G
1005751.fasta.result.contigs.fa_1	246	G	G G	G G	G G	G G	G T
1005751.fasta.result.contigs.fa_1	247	T	T T	T T	T T	T T	T C
1005751.fasta.result.contigs.fa_1	307	C	C C	C C	C C	C C	C T
1005778.fasta.result.contigs.fa_1	66	T	T T	T T	T T	T T	G G
1005778.fasta.result.contigs.fa_1	109	C	C C	C C	C C	C C	T T
1005784.fasta.result.contigs.fa_1	31	C	T T	T T	T T	T T	T T
1005784.fasta.result.contigs.fa_1	103	C	C C	C C	C C	C C	C T
1005784.fasta.result.contigs.fa_1	222	A	A A	A A	A A	A A	G G
1005784.fasta.result.contigs.fa_1	233	A	A A	A A	A A	A A	C C
100579.fasta.result.contigs.fa_1	213	T	T T	T T	T T	T T	A A
1005797.fasta.result.contigs.fa_1	31	T	G G	G G	G G	G G	G G
1005797.fasta.result.contigs.fa_1	91	T	T T	T T	T T	T T	C C
1005797.fasta.result.contigs.fa_1	141	T	T T	T T	T T	T T	T G
1005797.fasta.result.contigs.fa_1	143	A	A A	A A	A A	A A	A G
1005797.fasta.result.contigs.fa_1	206	G	G G	G G	G G	G G	A A
100584.fasta.result.contigs.fa_1	301	T	T T	T T	T T	T T	T C
1005861.fasta.result.contigs.fa_1	84	G	G G	G G	G G	G G	G A
1005901.fasta.result.contigs.fa_1	275	T	T T	T T	T T	T T	A A
1005908.fasta.result.contigs.fa_1	278	A	A A	A A	A A	A A	G G
1005916.fasta.result.contigs.fa_1	153	T	T T	T T	T T	T T	T C
1005916.fasta.result.contigs.fa_1	239	A	A A	A A	A A	A A	A G
1005929.fasta.result.contigs.fa_1	272	C	C C	C C	C C	C C	C A
1005937.fasta.result.contigs.fa_1	72	C	C C	C C	C C	C C	C G
1005937.fasta.result.contigs.fa_1	133	A	A A	A A	A A	A A	A C
1005946.fasta.result.contigs.fa_1	76	T	T T	? ?	T T	T T	T C
1005954.fasta.result.contigs.fa_1	379	A	A A	A A	A A	A A	A G
1005954.fasta.result.contigs.fa_1	391	G	G G	G G	G G	G G	G A
1005954.fasta.result.contigs.fa_1	423	C	C C	C C	C C	C C	C T
1005954.fasta.result.contigs.fa_1	473	T	T T	T T	T T	T T	T G
1005958.fasta.result.contigs.fa_1	220	C	A A	A A	A A	A A	A A
1005966.fasta.result.contigs.fa_1	179	C	C C	C C	C C	C C	C A
1005966.fasta.result.contigs.fa_1	363	G	G G	G G	G G	G G	G T
1005966.fasta.result.contigs.fa_1	407	G	G G	G G	G G	G G	G T
1005966.fasta.result.contigs.fa_1	433	C	C C	C C	C C	C C	C T
1005976.fasta.result.contigs.fa_1	3	A	A A	A A	A A	A A	C C
1005976.fasta.result.contigs.fa_1	144	T	T T	T T	T T	T T	C C
1005976.fasta.result.contigs.fa_1	149	C	C C	C C	C C	C C	C T
1005976.fasta.result.contigs.fa_1	214	T	T T	T T	T T	T T	T C
1005976.fasta.result.contigs.fa_1	232	G	G G	G G	G G	G G	G C
1005996.fasta.result.contigs.fa_1	86	G	G G	G G	G G	G G	G A
1005996.fasta.result.contigs.fa_1	173	C	C C	C C	C C	C C	C T
1005996.fasta.result.contigs.fa_1	211	C	C C	C G	C C	C C	C C
1006005.fasta.result.contigs.fa_1	175	G	G G	G G	G G	G G	T T
1006008.fasta.result.contigs.fa_1	41	A	A A	A A	A A	A A	A C
1006008.fasta.result.contigs.fa_1	255	T	T T	T T	T T	T T	T G
1006008.fasta.result.contigs.fa_1	290	G	G G	G G	G G	G G	G C
1006008.fasta.result.contigs.fa_1	305	T	T T	T T	T T	T T	T C
1006008.fasta.result.contigs.fa_1	336	T	T T	T T	T T	T T	T C
1006008.fasta.result.contigs.fa_1	363	T	T T	T T	T T	T T	T C
1006038.fasta.result.contigs.fa_1	349	A	A A	A A	A A	A A	G G
1006062.fasta.result.contigs.fa_1	201	T	T T	T T	T T	T T	T G
1006088.fasta.result.contigs.fa_1	173	A	A A	A A	A A	A A	A T
1006088.fasta.result.contigs.fa_1	368	A	A A	A A	A A	A A	A G
1006101.fasta.result.contigs.fa_1	36	G	G G	G G	G G	G G	G A
1006101.fasta.result.contigs.fa_1	234	A	A A	A A	A A	A A	A G
1006111.fasta.result.contigs.fa_1	185	A	A A	A A	A A	A A	A G
1006126.fasta.result.contigs.fa_1	74	A	A A	A A	? ?	A A	G G
1006126.fasta.result.contigs.fa_2	138	G	G G	G G	G G	G G	C C
1006130.fasta.result.contigs.fa_1	83	A	A A	A A	A A	A A	A C
1006130.fasta.result.contigs.fa_1	108	T	T T	T T	T T	T T	C C
1006130.fasta.result.contigs.fa_1	221	T	T T	T T	T T	T T	T A
1006130.fasta.result.contigs.fa_1	298	T	T T	T T	T T	T T	C C
1006130.fasta.result.contigs.fa_1	380	A	A A	A A	A A	A A	A G
1006130.fasta.result.contigs.fa_1	450	G	G G	G G	G G	G G	G A
1006159.fasta.result.contigs.fa_1	240	C	C C	C C	C C	C C	C A
1006170.fasta.result.contigs.fa_1	278	T	T T	T T	T T	T T	T C
1006183.fasta.result.contigs.fa_1	31	G	A A	A A	A A	A A	A A
1006183.fasta.result.contigs.fa_1	75	C	C C	C C	C C	C C	C T
1006201.fasta.result.contigs.fa_1	126	T	T T	T T	T T	T T	T A
1006201.fasta.result.contigs.fa_1	178	C	C C	C C	C C	C C	G G
1006201.fasta.result.contigs.fa_1	185	G	G G	G G	G G	G G	G A
1006201.fasta.result.contigs.fa_1	367	T	T T	T T	T T	T T	T A
1006201.fasta.result.contigs.fa_1	389	G	G G	G G	G G	G G	T T
1006201.fasta.result.contigs.fa_1	391	C	C C	C C	C C	C C	T T
1006201.fasta.result.contigs.fa_1	415	T	T T	T T	T T	T T	C C
1006201.fasta.result.contigs.fa_1	421	A	A A	A A	A A	A A	A G
1006205.fasta.result.contigs.fa_1	31	G	A A	A A	A A	A A	A A
1006205.fasta.result.contigs.fa_1	264	G	G G	G G	G G	G G	G T
1006205.fasta.result.contigs.fa_1	284	A	A A	A A	A A	A A	A G
1006207.fasta.result.contigs.fa_1	31	C	A A	A A	A A	A A	A A
1006213.fasta.result.contigs.fa_2	157	G	G G	G G	G G	G G	G A
1006231.fasta.result.contigs.fa_1	212	A	A A	A A	A A	A A	A C
1006231.fasta.result.contigs.fa_1	277	A	A A	A A	A A	A A	A T
100624.fasta.result.contigs.fa_1	175	T	T T	T T	T T	T T	T C
100624.fasta.result.contigs.fa_1	333	C	C C	C C	? ?	C C	T T
1006249.fasta.result.contigs.fa_1	245	G	G G	G G	G G	G G	G A
1006271.fasta.result.contigs.fa_1	442	A	A A	A A	A A	A A	A T
1006271.fasta.result.contigs.fa_1	450	T	T T	T T	T T	T T	T C
1006274.fasta.result.contigs.fa_1	394	G	G G	G G	G G	G G	G C
1006274.fasta.result.contigs.fa_1	410	A	A A	A A	A A	A A	A G
1006291.fasta.result.contigs.fa_1	15	A	A A	A A	A A	A A	A G
1006291.fasta.result.contigs.fa_1	142	C	C C	C C	C C	C C	C A
1006291.fasta.result.contigs.fa_1	150	A	A A	A A	A A	A A	C C
1006307.fasta.result.contigs.fa_1	313	A	A A	A A	? ?	A A	A G
1006327.fasta.result.contigs.fa_1	430	G	G G	G G	G G	G G	G A
1006332.fasta.result.contigs.fa_1	171	C	C C	C C	C C	C C	A A
1006376.fasta.result.contigs.fa_1	495	T	T T	T T	T T	T T	T A
1006382.fasta.result.contigs.fa_1	33	G	G G	G G	G G	G G	G A
1006382.fasta.result.contigs.fa_1	200	G	G G	G G	G G	G G	G C
1006382.fasta.result.contigs.fa_1	254	T	T T	T T	T T	T T	T A
1006387.fasta.result.contigs.fa_1	254	A	A A	A A	A A	A A	A G
1006413.fasta.result.contigs.fa_1	167	C	C C	C C	C C	C C	A A
1006413.fasta.result.contigs.fa_1	282	G	G G	G G	G G	G G	A A
1006413.fasta.result.contigs.fa_1	372	T	T T	T T	T T	T T	C C
1006423.fasta.result.contigs.fa_1	240	G	G G	G G	G G	G G	G C
1006423.fasta.result.contigs.fa_1	314	C	C C	C C	C C	C C	C G
1006441.fasta.result.contigs.fa_1	200	G	G G	G G	G G	G G	G C
1006449.fasta.result.contigs.fa_1	31	T	A A	A A	A A	A A	A A
1006449.fasta.result.contigs.fa_1	58	C	C C	C C	C C	C C	T T
100646.fasta.result.contigs.fa_1	324	A	A A	A A	A A	A A	A G
100646.fasta.result.contigs.fa_1	378	G	G G	G G	G G	G G	G A
1006463.fasta.result.contigs.fa_1	225	C	C C	C C	C C	C C	C T
1006470.fasta.result.contigs.fa_1	31	T	C C	C C	C C	C C	C C
1006470.fasta.result.contigs.fa_1	62	C	C C	C C	C C	C C	T T
1006470.fasta.result.contigs.fa_1	76	C	C C	C C	C C	C C	C T
1006470.fasta.result.contigs.fa_1	127	C	C C	C C	C C	C C	C T
1006470.fasta.result.contigs.fa_1	193	A	A A	A A	A A	A A	G G
1006470.fasta.result.contigs.fa_1	214	C	C C	C C	C C	C C	C T
1006486.fasta.result.contigs.fa_1	192	G	G G	G G	G G	G G	G A
1006486.fasta.result.contigs.fa_1	212	A	A A	A A	A A	A A	A G
1006486.fasta.result.contigs.fa_1	357	T	T T	T T	T T	T T	T A
1006486.fasta.result.contigs.fa_1	369	T	T T	T T	T T	T T	T C
1006502.fasta.result.contigs.fa_1	31	G	C C	? ?	? ?	C C	C C
1006502.fasta.result.contigs.fa_1	180	T	T T	T T	T T	T T	G G
1006517.fasta.result.contigs.fa_1	277	T	T T	T T	T T	T T	C C
1006522.fasta.result.contigs.fa_1	234	T	T T	T T	T T	T T	T C
1006522.fasta.result.contigs.fa_1	362	G	G G	G G	G G	G G	G C
1006522.fasta.result.contigs.fa_1	381	T	T T	T T	T T	T T	T A
1006522.fasta.result.contigs.fa_1	404	A	A A	A A	A A	A A	A G
1006522.fasta.result.contigs.fa_1	412	A	A A	A A	A A	A A	A G
100660.fasta.result.contigs.fa_1	13	C	C C	C C	C C	C C	T T
100660.fasta.result.contigs.fa_1	40	G	G G	G G	G G	G G	G C
100660.fasta.result.contigs.fa_1	152	T	T T	T T	T T	T T	C C
100660.fasta.result.contigs.fa_1	154	A	A A	A A	A A	A A	C C
100660.fasta.result.contigs.fa_1	229	C	C C	C C	C C	C C	A A
1006631.fasta.result.contigs.fa_2	135	T	T T	T T	T T	T T	T G
1006639.fasta.result.contigs.fa_1	153	G	G G	G G	G G	G G	G A
1006641.fasta.result.contigs.fa_1	102	A	A A	A A	A A	A A	T T
1006641.fasta.result.contigs.fa_1	103	C	C C	C C	C C	C C	T T
1006641.fasta.result.contigs.fa_1	138	T	T T	T T	T T	T T	T G
1006641.fasta.result.contigs.fa_1	247	T	T T	T T	T T	T T	C C
1006641.fasta.result.contigs.fa_1	362	T	T T	T T	T T	T T	C C
1006719.fasta.result.contigs.fa_1	31	C	T T	T T	T T	? ?	? ?
100672.fasta.result.contigs.fa_1	31	T	G G	G G	G G	G G	G G
100672.fasta.result.contigs.fa_1	65	A	A A	A A	A A	A A	A T
100672.fasta.result.contigs.fa_1	257	C	C C	C C	C C	C C	C T
100674.fasta.result.contigs.fa_1	161	T	T T	T T	T T	T T	T C
100674.fasta.result.contigs.fa_1	200	G	G G	G G	G G	G G	G A
100674.fasta.result.contigs.fa_1	225	C	C C	C C	C C	C C	C A
1006740.fasta.result.contigs.fa_1	266	A	T T	A A	T T	T T	T T
1006740.fasta.result.contigs.fa_1	275	A	T T	A A	T T	T T	T T
1006750.fasta.result.contigs.fa_1	229	A	A A	A A	A A	A A	A G
1006777.fasta.result.contigs.fa_1	31	G	C C	C C	C C	C C	C C
1006777.fasta.result.contigs.fa_1	91	G	G G	G G	G G	G G	G A
1006805.fasta.result.contigs.fa_1	107	C	C C	C C	C C	C C	T T
1006805.fasta.result.contigs.fa_1	188	T	T T	T T	T T	T T	T C
1006818.fasta.result.contigs.fa_1	286	A	A A	A A	A A	A A	A G
1006818.fasta.result.contigs.fa_1	409	T	T T	T T	T T	T T	T C
1006818.fasta.result.contigs.fa_1	420	T	T T	T T	T T	T T	T A
1006818.fasta.result.contigs.fa_1	427	G	G G	G G	G G	G G	G T
1006844.fasta.result.contigs.fa_1	215	T	T T	T T	T T	T T	T C
1006844.fasta.result.contigs.fa_1	216	G	G G	G G	G G	G G	G A
1006844.fasta.result.contigs.fa_1	249	C	C C	C C	C C	C C	C A
1006844.fasta.result.contigs.fa_1	327	C	C C	C C	C C	C C	C T
1006844.fasta.result.contigs.fa_1	386	T	T T	T T	T T	T T	T G
1006844.fasta.result.contigs.fa_1	388	G	G G	G G	G G	G G	G A
1006845.fasta.result.contigs.fa_1	209	G	G G	G G	G G	G G	G T
1006874.fasta.result.contigs.fa_1	134	T	T T	T A	T T	T T	T T
1006895.fasta.result.contigs.fa_1	364	G	C C	C C	C C	C C	C C
1006895.fasta.result.contigs.fa_1	367	G	C C	C C	C C	C C	C C
1006895.fasta.result.contigs.fa_1	392	G	C C	C C	C C	C C	C C
10069.fasta.result.contigs.fa_1	308	C	? ?	? ?	C C	C C	T T
10069.fasta.result.contigs.fa_1	391	G	? ?	? ?	? ?	? ?	T T
100694.fasta.result.contigs.fa_1	49	G	G G	G G	G G	G G	G T
100694.fasta.result.contigs.fa_1	69	C	C C	C C	C C	C C	C A
100694.fasta.result.contigs.fa_1	76	A	A A	A A	A A	A A	A G
100694.fasta.result.contigs.fa_1	79	T	T T	T T	T T	T T	T A
100694.fasta.result.contigs.fa_1	179	T	T T	T T	T T	T T	T C
1007017.fasta.result.contigs.fa_1	56	C	C T	C C	C C	C T	? ?
1007021.fasta.result.contigs.fa_1	122	A	A A	A A	A A	A A	A C
1007021.fasta.result.contigs.fa_1	276	A	A C	A A	A A	A A	? ?
1007022.fasta.result.contigs.fa_1	49	G	G G	G G	G G	G G	G A
1007022.fasta.result.contigs.fa_1	57	G	G G	G G	G G	G G	G T
1007022.fasta.result.contigs.fa_1	61	C	C C	C T	C T	C C	C C
1007022.fasta.result.contigs.fa_1	116	A	A A	A A	A A	A A	A T
1007022.fasta.result.contigs.fa_1	262	T	T G	T T	T T	T T	G G
1007032.fasta.result.contigs.fa_1	170	C	C C	C C	C C	C C	A A
1007032.fasta.result.contigs.fa_1	396	T	T T	T T	T T	T T	G G
1007033.fasta.result.contigs.fa_1	91	G	G G	G G	G G	G G	G C
1007042.fasta.result.contigs.fa_1	108	G	G G	? ?	G G	G G	G T
1007042.fasta.result.contigs.fa_1	128	A	A A	? ?	A A	A A	C C
1007042.fasta.result.contigs.fa_1	131	T	T T	? ?	T T	T T	G G
1007042.fasta.result.contigs.fa_1	372	A	A A	A A	A A	A A	A G
1007042.fasta.result.contigs.fa_1	419	G	G G	G G	G G	G G	T T
1007042.fasta.result.contigs.fa_1	483	A	A A	A A	A A	A A	A T
100708.fasta.result.contigs.fa_1	267	A	A A	A A	A A	A A	A C
100715.fasta.result.contigs.fa_1	254	G	G G	G G	G G	G G	G A
1007159.fasta.result.contigs.fa_1	182	T	T T	T T	T T	T T	T G
1007159.fasta.result.contigs.fa_1	195	A	A A	A A	A A	A A	A G
1007159.fasta.result.contigs.fa_1	197	T	T T	T T	T T	T T	T A
1007168.fasta.result.contigs.fa_1	334	T	T T	T T	T T	T T	T C
1007172.fasta.result.contigs.fa_1	10	G	G G	G G	G G	G G	G T
1007172.fasta.result.contigs.fa_1	31	T	A A	A A	A A	A A	A A
1007172.fasta.result.contigs.fa_1	199	C	C C	C C	C C	C C	T T
1007172.fasta.result.contigs.fa_1	257	G	G G	G G	G G	G G	A A
100720.fasta.result.contigs.fa_1	242	T	T T	T T	T T	T T	T C
1007211.fasta.result.contigs.fa_1	252	G	G G	G G	G G	G G	G A
1007211.fasta.result.contigs.fa_1	318	G	G G	G G	G G	G G	G A
1007211.fasta.result.contigs.fa_1	334	T	T T	T T	T T	T T	T A
1007211.fasta.result.contigs.fa_1	337	T	T T	T T	T T	T T	T A
1007211.fasta.result.contigs.fa_1	367	T	T T	T T	T T	T T	T C
1007216.fasta.result.contigs.fa_1	170	C	C C	C C	C C	C C	C T
1007216.fasta.result.contigs.fa_1	218	T	T T	T T	T T	T T	T C
1007216.fasta.result.contigs.fa_1	229	T	T T	T T	T T	T T	T A
1007216.fasta.result.contigs.fa_1	231	A	A A	A A	A A	A A	A T
1007216.fasta.result.contigs.fa_1	235	G	G G	G G	G G	G G	G A
1007216.fasta.result.contigs.fa_1	236	C	C C	C C	C C	C C	C G
1007216.fasta.result.contigs.fa_1	287	C	C C	C C	C C	C C	C T
1007216.fasta.result.contigs.fa_1	325	C	C C	C C	C C	C C	C A
1007216.fasta.result.contigs.fa_1	445	T	T T	T T	T T	T T	T C
1007236.fasta.result.contigs.fa_1	154	G	G G	G G	G G	G G	T T
1007243.fasta.result.contigs.fa_1	157	T	T T	T T	T T	T T	G G
1007243.fasta.result.contigs.fa_1	369	T	T T	T T	T T	T T	T G
1007243.fasta.result.contigs.fa_1	439	A	A A	A A	A A	A A	A T
100725.fasta.result.contigs.fa_1	46	A	A A	A A	A A	A A	T T
100725.fasta.result.contigs.fa_1	252	A	A A	A A	A A	A A	A C
1007280.fasta.result.contigs.fa_1	361	C	C C	C C	C C	C C	C A
1007280.fasta.result.contigs.fa_1	363	G	G G	G G	G G	G G	G A
1007280.fasta.result.contigs.fa_1	372	G	G G	G G	G G	G G	G A
1007285.fasta.result.contigs.fa_1	27	T	G G	G G	G G	G G	G G
1007285.fasta.result.contigs.fa_1	268	C	C C	C C	C C	C C	C A
1007296.fasta.result.contigs.fa_1	237	T	T T	T T	T T	T T	C C
1007298.fasta.result.contigs.fa_1	176	G	G G	G G	G G	G G	G C
1007298.fasta.result.contigs.fa_1	369	A	A A	A A	A A	A A	A G
100730.fasta.result.contigs.fa_1	177	G	G G	G G	G G	G G	G T
100730.fasta.result.contigs.fa_1	262	A	A A	A A	A A	A A	A G
100730.fasta.result.contigs.fa_1	388	A	A A	A A	A A	A A	A T
1007310.fasta.result.contigs.fa_1	6	T	T T	T T	T T	T T	A A
1007310.fasta.result.contigs.fa_1	31	T	C C	C C	C C	C C	C C
1007310.fasta.result.contigs.fa_1	42	G	G G	G G	G G	G G	G T
1007323.fasta.result.contigs.fa_1	28	C	C C	C C	C C	C C	C A
1007323.fasta.result.contigs.fa_1	31	T	G G	G G	G G	G G	G G
1007323.fasta.result.contigs.fa_1	38	T	T T	T T	T T	T T	T A
1007323.fasta.result.contigs.fa_1	51	C	C C	C C	C C	C C	C A
1007323.fasta.result.contigs.fa_1	225	A	A A	A A	A A	A A	A C
1007334.fasta.result.contigs.fa_1	129	G	G G	G G	G G	G G	G A
100734.fasta.result.contigs.fa_1	86	A	A A	A A	A A	A A	A T
100734.fasta.result.contigs.fa_1	103	A	A A	A A	A A	A A	G G
100734.fasta.result.contigs.fa_1	280	A	A A	A A	A A	A A	T T
100734.fasta.result.contigs.fa_1	295	A	A A	A A	A A	A A	A T
1007347.fasta.result.contigs.fa_1	306	T	T T	T T	T T	T T	T G
1007364.fasta.result.contigs.fa_1	148	C	C C	C C	C C	C C	C T
1007364.fasta.result.contigs.fa_1	325	G	G G	G G	G G	G G	G C
1007364.fasta.result.contigs.fa_1	436	A	A A	A A	A A	A A	A G
1007364.fasta.result.contigs.fa_1	482	A	A A	A A	A A	A A	G G
1007375.fasta.result.contigs.fa_1	68	T	T T	T T	T T	T T	T C
1007375.fasta.result.contigs.fa_1	100	T	T T	T T	T T	T T	T C
1007375.fasta.result.contigs.fa_1	224	G	G G	G G	G G	G G	G A
1007375.fasta.result.contigs.fa_1	318	A	A A	A A	A A	A A	A G
1007383.fasta.result.contigs.fa_1	118	G	G G	G G	G G	G G	G A
100741.fasta.result.contigs.fa_1	172	T	T T	T T	T T	T T	T A
1007427.fasta.result.contigs.fa_1	26	A	A A	A A	A A	A A	A G
1007427.fasta.result.contigs.fa_1	32	A	A A	A A	A A	A A	A T
1007427.fasta.result.contigs.fa_1	201	G	G G	G G	G G	G G	G A
1007428.fasta.result.contigs.fa_1	166	T	T T	T T	T T	T T	C C
1007428.fasta.result.contigs.fa_1	172	T	T T	T T	T T	T T	G G
1007428.fasta.result.contigs.fa_1	183	A	A A	A A	A A	A A	G G
1007428.fasta.result.contigs.fa_1	285	C	C C	C C	C C	C C	A A
1007428.fasta.result.contigs.fa_1	319	C	C C	C C	C C	C C	C T
1007436.fasta.result.contigs.fa_1	240	G	G G	G G	G G	G G	T T
1007436.fasta.result.contigs.fa_1	281	T	T T	T T	T T	T T	G G
1007436.fasta.result.contigs.fa_1	323	A	A A	A A	A A	A A	T T
1007445.fasta.result.contigs.fa_1	202	C	C C	C C	C C	C C	A A
1007445.fasta.result.contigs.fa_1	394	G	G G	G G	G G	G G	A A
1007452.fasta.result.contigs.fa_1	210	T	G G	G G	G G	G G	G G
1007458.fasta.result.contigs.fa_1	228	T	T T	T T	T T	T T	T A
1007458.fasta.result.contigs.fa_1	268	A	A A	A A	A A	A A	A G
1007458.fasta.result.contigs.fa_1	378	G	G G	G G	G G	G G	T T
1007458.fasta.result.contigs.fa_1	428	T	T T	T T	T T	T T	T G
1007458.fasta.result.contigs.fa_1	441	A	A A	A A	A A	A A	A G
1007458.fasta.result.contigs.fa_1	448	C	C C	C C	C C	C C	C T
1007458.fasta.result.contigs.fa_1	453	T	T T	T T	T T	T T	T A
100747.fasta.result.contigs.fa_1	31	G	A A	A A	A A	A A	A A
1007475.fasta.result.contigs.fa_1	221	A	A A	A A	A A	A A	A G
1007475.fasta.result.contigs.fa_1	224	G	G G	G G	G G	G G	G T
1007475.fasta.result.contigs.fa_1	435	G	G G	G G	G G	G G	G C
1007484.fasta.result.contigs.fa_1	150	C	C C	C C	C C	C C	T T
1007484.fasta.result.contigs.fa_1	157	G	G G	G G	G G	G G	C C
1007502.fasta.result.contigs.fa_1	216	C	C C	C C	C C	C C	A A
1007505.fasta.result.contigs.fa_1	341	T	T G	T T	? ?	? ?	? ?
1007505.fasta.result.contigs.fa_1	346	G	G T	G G	? ?	? ?	? ?
1007505.fasta.result.contigs.fa_1	348	A	A G	A A	? ?	? ?	? ?
1007505.fasta.result.contigs.fa_1	349	A	A G	A A	? ?	? ?	? ?
1007509.fasta.result.contigs.fa_1	31	G	A A	A A	A A	A A	A A
1007512.fasta.result.contigs.fa_1	77	C	C C	C C	C C	C C	C T
1007512.fasta.result.contigs.fa_1	83	T	T T	T T	T T	T T	T A
1007512.fasta.result.contigs.fa_1	85	C	C C	C C	C C	C C	C A
1007535.fasta.result.contigs.fa_1	118	T	T T	T T	T T	T T	T C
1007561.fasta.result.contigs.fa_1	210	C	C C	C C	C C	C C	C T
1007561.fasta.result.contigs.fa_1	236	T	T T	T T	T T	T T	T C
1007565.fasta.result.contigs.fa_1	36	A	A A	A A	A A	A A	T T
1007592.fasta.result.contigs.fa_1	141	T	T T	T T	T T	T T	T C
1007592.fasta.result.contigs.fa_1	310	C	C C	C C	C C	C C	A A
1007608.fasta.result.contigs.fa_1	416	T	T T	T T	T T	T T	T G
100762.fasta.result.contigs.fa_1	122	G	G G	G G	G G	G G	G A
1007631.fasta.result.contigs.fa_1	31	A	C C	C C	C C	C C	C C
1007631.fasta.result.contigs.fa_1	258	A	A A	A A	A A	A A	A G
100766.fasta.result.contigs.fa_1	183	A	A A	A A	A A	A A	G G
100766.fasta.result.contigs.fa_1	201	C	C C	C C	C C	C C	T T
100766.fasta.result.contigs.fa_1	232	G	G G	G G	G G	G G	A A
100766.fasta.result.contigs.fa_1	234	A	A A	A A	A A	A A	G G
100766.fasta.result.contigs.fa_1	316	C	C C	C C	C C	C C	T T
100766.fasta.result.contigs.fa_1	384	A	A A	A A	A A	A A	C C
100768.fasta.result.contigs.fa_1	25	T	T T	T T	T T	T T	G G
100768.fasta.result.contigs.fa_1	152	G	G G	G G	G G	G G	G A
100768.fasta.result.contigs.fa_1	314	A	A A	A A	A A	A A	A T
100768.fasta.result.contigs.fa_1	317	C	C C	C C	C C	C C	C A
100768.fasta.result.contigs.fa_1	318	A	A A	A A	A A	A A	A T
100768.fasta.result.contigs.fa_1	322	G	G G	G G	G G	G G	A A
100768.fasta.result.contigs.fa_1	345	A	A A	A A	A A	A A	A T
100772.fasta.result.contigs.fa_1	21	T	T T	T T	T T	T T	T C
100772.fasta.result.contigs.fa_1	78	G	G G	G G	G G	G G	G A
100772.fasta.result.contigs.fa_1	197	G	G G	G G	G G	G G	G C
100772.fasta.result.contigs.fa_1	305	C	C C	C C	C C	C C	C A
1007740.fasta.result.contigs.fa_1	6	C	C C	C C	C C	C C	A A
1007740.fasta.result.contigs.fa_1	311	G	G G	G G	G G	G G	G C
1007740.fasta.result.contigs.fa_1	312	G	G G	G G	G G	G G	G T
100775.fasta.result.contigs.fa_1	219	A	A A	A A	A A	A A	G G
100775.fasta.result.contigs.fa_1	232	A	A A	A A	A A	A A	G G
100775.fasta.result.contigs.fa_2	124	T	T T	T T	T T	T T	C C
1007755.fasta.result.contigs.fa_1	46	G	T T	T T	T T	G G	G G
1007755.fasta.result.contigs.fa_1	80	C	C A	C C	C C	C C	C C
1007760.fasta.result.contigs.fa_1	274	G	G G	G G	G G	G G	A A
1007760.fasta.result.contigs.fa_1	334	A	A A	A A	A A	A A	G G
1007776.fasta.result.contigs.fa_1	414	T	T T	T T	T T	T T	T C
1007776.fasta.result.contigs.fa_1	419	T	T T	T T	T T	T T	T C
1007776.fasta.result.contigs.fa_1	460	G	G G	G G	G G	G G	G T
1007786.fasta.result.contigs.fa_1	62	T	T T	? ?	T T	T T	C C
1007787.fasta.result.contigs.fa_1	79	T	T T	T T	T T	T T	T G
1007787.fasta.result.contigs.fa_1	183	T	T T	T T	T T	T T	T C
1007787.fasta.result.contigs.fa_1	229	T	T T	T T	T T	T T	T A
1007787.fasta.result.contigs.fa_1	236	T	T T	T T	T T	T T	T G
1007802.fasta.result.contigs.fa_1	121	G	G G	G G	G G	G G	G A
1007802.fasta.result.contigs.fa_2	179	G	G G	G G	G G	G G	G A
1007802.fasta.result.contigs.fa_2	196	G	G G	G G	G G	G G	G A
100785.fasta.result.contigs.fa_1	274	T	T T	T T	T T	T T	T G
100785.fasta.result.contigs.fa_1	399	C	C C	C C	C C	C C	C G
100786.fasta.result.contigs.fa_1	6	G	G G	G G	G G	G G	G A
100786.fasta.result.contigs.fa_1	31	G	A A	A A	A A	A A	A A
100786.fasta.result.contigs.fa_1	63	G	G G	G G	G G	G G	G A
100786.fasta.result.contigs.fa_1	83	T	T A	T A	T A	T A	T A
100786.fasta.result.contigs.fa_1	249	A	A G	A G	A G	A G	A G
100786.fasta.result.contigs.fa_1	326	C	C C	C C	C C	C C	C T
1007917.fasta.result.contigs.fa_1	217	A	A A	A A	A A	A A	A G
1007928.fasta.result.contigs.fa_1	31	C	A A	A A	A A	A A	A A
1007959.fasta.result.contigs.fa_2	115	T	T T	T T	T T	T T	C C
1007960.fasta.result.contigs.fa_1	346	T	T T	T T	T T	T T	G G
1007982.fasta.result.contigs.fa_1	62	T	T C	T T	T T	T T	T T
100805.fasta.result.contigs.fa_1	76	A	A A	A A	A A	A A	A G
100805.fasta.result.contigs.fa_1	245	T	T T	T T	T T	T T	T C
100805.fasta.result.contigs.fa_1	300	G	G G	G G	G G	G G	G C
100805.fasta.result.contigs.fa_1	302	G	G G	G G	G G	G G	G A
100805.fasta.result.contigs.fa_1	382	C	C C	C C	C C	C C	C T
1008108.fasta.result.contigs.fa_1	27	T	C C	T T	C C	T T	T T
1008115.fasta.result.contigs.fa_1	20	G	G G	G G	G G	G G	A A
1008129.fasta.result.contigs.fa_1	335	G	G G	G G	G G	G G	G A
1008161.fasta.result.contigs.fa_1	31	C	T T	T T	T T	T T	? ?
1008161.fasta.result.contigs.fa_1	144	G	G G	G G	G G	G G	G C
1008168.fasta.result.contigs.fa_1	31	T	A A	A A	A A	A A	A A
1008168.fasta.result.contigs.fa_1	36	T	A A	A A	A A	A A	A A
1008179.fasta.result.contigs.fa_1	12	T	C C	C C	C C	C C	C C
1008179.fasta.result.contigs.fa_1	122	G	G G	G G	G G	G G	G A
1008193.fasta.result.contigs.fa_1	261	G	G G	G G	G G	G G	T T
1008201.fasta.result.contigs.fa_1	180	A	G G	? ?	G G	G G	G G
1008201.fasta.result.contigs.fa_1	407	A	A A	A A	A A	A A	T T
1008203.fasta.result.contigs.fa_2	161	G	G G	G G	G G	G G	G A
1008204.fasta.result.contigs.fa_2	116	C	C C	C C	C C	C C	C T
1008214.fasta.result.contigs.fa_1	31	G	C C	C C	C C	C C	C C
1008214.fasta.result.contigs.fa_1	93	C	C C	C C	C C	C C	C T
1008214.fasta.result.contigs.fa_1	156	T	T T	T T	T T	T T	T C
1008214.fasta.result.contigs.fa_1	261	G	G G	G G	G G	G G	G T
1008227.fasta.result.contigs.fa_1	31	T	C C	C C	C C	C C	C C
1008227.fasta.result.contigs.fa_1	329	C	C C	C C	C C	C C	C T
1008232.fasta.result.contigs.fa_1	180	G	G G	G G	G G	G G	G A
1008249.fasta.result.contigs.fa_1	93	T	T T	T T	T T	T T	C C
1008249.fasta.result.contigs.fa_1	94	A	A A	A A	A A	A A	G G
1008249.fasta.result.contigs.fa_1	169	C	C C	C C	C C	C C	C G
1008249.fasta.result.contigs.fa_1	179	A	A A	A A	A A	A A	A G
1008259.fasta.result.contigs.fa_1	304	A	A A	A A	A A	A A	A G
1008292.fasta.result.contigs.fa_2	85	C	C C	C C	C C	C C	C T
1008292.fasta.result.contigs.fa_2	153	T	T T	T T	T T	T T	T G
1008292.fasta.result.contigs.fa_2	154	T	T T	T T	T T	T T	T A
1008297.fasta.result.contigs.fa_2	28	G	G G	G A	G A	G G	G G
1008302.fasta.result.contigs.fa_1	50	C	C C	C C	C C	C C	C A
1008302.fasta.result.contigs.fa_1	119	C	C C	C C	C C	C C	C T
1008302.fasta.result.contigs.fa_1	253	T	T T	T T	T T	T T	T G
1008317.fasta.result.contigs.fa_1	127	G	G G	G G	G G	G G	G T
1008317.fasta.result.contigs.fa_1	135	T	T T	T T	T T	T T	A A
1008317.fasta.result.contigs.fa_1	216	T	T T	T T	T T	T T	T A
1008317.fasta.result.contigs.fa_1	305	A	A A	A A	A A	A A	A C
1008317.fasta.result.contigs.fa_1	372	C	C C	C C	C C	C C	T T
1008317.fasta.result.contigs.fa_1	450	A	A A	A A	A A	A A	A T
1008317.fasta.result.contigs.fa_1	489	C	C C	C C	C C	C C	G G
1008321.fasta.result.contigs.fa_1	114	T	T T	T T	T T	T T	T C
1008321.fasta.result.contigs.fa_1	129	C	C C	C C	C C	C C	C G
1008321.fasta.result.contigs.fa_1	136	T	T T	T T	T T	T T	T G
1008321.fasta.result.contigs.fa_1	226	C	C C	C C	C C	C C	C T
1008321.fasta.result.contigs.fa_1	286	C	C C	C C	C C	C C	T T
1008326.fasta.result.contigs.fa_1	55	A	A A	A A	A A	A A	T T
1008326.fasta.result.contigs.fa_1	68	T	T T	T T	T T	T T	G G
1008326.fasta.result.contigs.fa_1	123	C	C C	C C	C C	C C	A A
1008326.fasta.result.contigs.fa_1	183	A	A A	A A	A A	A A	T T
1008335.fasta.result.contigs.fa_1	91	T	T T	T T	T T	T T	C C
1008346.fasta.result.contigs.fa_1	55	A	A A	A A	A A	A A	A T
1008346.fasta.result.contigs.fa_1	57	A	A A	A A	A A	A A	A G
1008346.fasta.result.contigs.fa_1	286	G	G G	G G	G G	G G	G C
1008355.fasta.result.contigs.fa_1	54	T	T T	T T	T T	T T	C C
1008355.fasta.result.contigs.fa_1	55	G	G G	G G	G G	G G	A A
1008355.fasta.result.contigs.fa_1	93	A	A A	A A	A A	A A	T T
1008365.fasta.result.contigs.fa_1	20	T	T T	T T	T T	T T	C C
1008365.fasta.result.contigs.fa_1	21	G	G G	G G	G G	G G	G C
1008365.fasta.result.contigs.fa_1	31	G	T A	T T	T T	T T	T T
1008365.fasta.result.contigs.fa_1	247	T	T T	T T	T T	T T	G G
1008428.fasta.result.contigs.fa_1	31	A	G G	G G	G G	G G	G T
1008428.fasta.result.contigs.fa_1	324	A	A A	A A	A A	A A	A C
1008428.fasta.result.contigs.fa_1	346	A	A A	A A	A A	A A	A G
1008435.fasta.result.contigs.fa_1	108	G	G G	G G	G G	G G	G A
1008438.fasta.result.contigs.fa_1	334	C	C C	C C	C C	C C	C T
1008442.fasta.result.contigs.fa_1	32	T	T T	T T	T T	T T	T C
1008442.fasta.result.contigs.fa_1	77	G	G G	G G	G G	G G	G T
1008442.fasta.result.contigs.fa_1	244	T	T T	T T	T T	T T	T A
1008442.fasta.result.contigs.fa_1	404	A	A A	A A	A A	A A	A G
1008449.fasta.result.contigs.fa_1	92	G	G G	G G	G G	G G	G A
1008449.fasta.result.contigs.fa_1	93	T	T T	T T	T T	T T	T G
1008449.fasta.result.contigs.fa_1	193	T	T T	T T	T T	T T	T C
1008473.fasta.result.contigs.fa_1	222	G	G G	G G	G G	G G	A A
1008473.fasta.result.contigs.fa_1	271	G	G G	G G	G G	G G	G A
1008473.fasta.result.contigs.fa_1	279	T	T T	T T	T T	T T	T C
1008473.fasta.result.contigs.fa_1	286	T	T T	T T	T T	T T	A A
1008473.fasta.result.contigs.fa_1	357	T	T T	T T	T T	T T	C C
1008478.fasta.result.contigs.fa_1	105	G	G G	G G	G G	G G	A A
1008478.fasta.result.contigs.fa_1	152	G	G G	G G	G G	G G	C C
1008478.fasta.result.contigs.fa_1	155	T	T T	T T	T T	T T	G G
1008478.fasta.result.contigs.fa_1	206	A	A A	A A	A A	A A	G G
1008478.fasta.result.contigs.fa_1	243	T	T T	T T	T T	T T	G G
1008478.fasta.result.contigs.fa_1	274	T	T T	T T	T T	T T	C C
1008478.fasta.result.contigs.fa_1	342	G	G G	G G	G G	G G	C C
1008478.fasta.result.contigs.fa_1	358	G	G G	G G	G G	G G	A A
1008493.fasta.result.contigs.fa_1	373	A	A A	A A	A A	A A	A G
1008505.fasta.result.contigs.fa_1	110	G	G G	G G	G G	G G	G A
1008532.fasta.result.contigs.fa_1	23	C	G G	G G	G G	C C	G G
1008532.fasta.result.contigs.fa_1	78	T	T T	T T	T T	T T	T C
100862.fasta.result.contigs.fa_1	258	T	T T	T T	T T	T T	C C
100862.fasta.result.contigs.fa_1	334	A	A A	A A	A A	A A	T T
100862.fasta.result.contigs.fa_1	456	G	G G	G G	G G	G G	A A
100862.fasta.result.contigs.fa_1	479	T	T T	T T	T T	T T	C C
1008627.fasta.result.contigs.fa_1	62	C	T T	T T	C C	C C	C C
1008627.fasta.result.contigs.fa_1	122	C	C T	C C	C C	C C	C C
1008627.fasta.result.contigs.fa_1	124	G	G T	G G	G G	G G	G G
1008627.fasta.result.contigs.fa_1	132	G	G A	G G	G G	G G	G G
1008627.fasta.result.contigs.fa_1	172	A	A G	A G	A G	A A	A A
1008627.fasta.result.contigs.fa_1	302	G	G A	G A	G G	G G	G G
1008627.fasta.result.contigs.fa_1	339	A	A G	A G	A G	A A	A A
1008673.fasta.result.contigs.fa_1	20	C	C T	C T	C T	C T	C T
1008673.fasta.result.contigs.fa_1	66	T	T C	T C	T C	T C	T C
1008673.fasta.result.contigs.fa_1	119	G	G G	G G	G G	G G	G T
1008673.fasta.result.contigs.fa_1	122	C	C T	C C	C C	C T	C T
1008673.fasta.result.contigs.fa_1	137	T	T T	T C	T C	T T	T C
1008673.fasta.result.contigs.fa_1	145	T	C C	C C	C C	C C	C C
1008673.fasta.result.contigs.fa_1	158	T	T T	T T	T T	T T	T C
1008673.fasta.result.contigs.fa_1	173	A	A A	A A	A A	A A	A G
1008673.fasta.result.contigs.fa_1	175	G	G G	G A	G G	G G	G G
1008673.fasta.result.contigs.fa_1	195	T	T T	T C	T C	T C	T C
1008673.fasta.result.contigs.fa_1	240	T	T T	T T	T T	T T	T C
1008673.fasta.result.contigs.fa_1	247	C	C C	C C	C C	C C	C T
1008673.fasta.result.contigs.fa_1	252	C	C T	C T	C T	C T	C C
1008673.fasta.result.contigs.fa_1	291	G	G G	G A	G G	G G	G G
1008673.fasta.result.contigs.fa_1	298	C	C C	C T	C C	C C	C C
1008673.fasta.result.contigs.fa_1	328	T	T T	T T	T A	T T	T T
1008673.fasta.result.contigs.fa_1	342	C	C C	C C	C C	C C	C G
1008673.fasta.result.contigs.fa_1	369	C	C A	C C	C C	C C	C A
1008673.fasta.result.contigs.fa_1	380	C	C G	C C	C C	C C	C G
1008673.fasta.result.contigs.fa_1	381	G	G A	G G	G A	G A	G A
1008673.fasta.result.contigs.fa_1	395	G	G T	G G	G T	G T	G T
1008673.fasta.result.contigs.fa_1	422	C	C C	C T	C C	C C	C C
1008690.fasta.result.contigs.fa_1	31	T	G G	G G	G G	? ?	G G
1008690.fasta.result.contigs.fa_1	43	G	G A	G A	G A	G A	G A
1008690.fasta.result.contigs.fa_1	44	G	G G	G G	G A	G A	G G
1008690.fasta.result.contigs.fa_1	87	G	G A	G A	G A	G A	G A
1008690.fasta.result.contigs.fa_1	90	T	T C	T C	T C	T C	T C
1008690.fasta.result.contigs.fa_1	171	T	T G	T G	T G	T G	T G
1008690.fasta.result.contigs.fa_1	192	T	T C	T T	T T	T T	T C
1008690.fasta.result.contigs.fa_1	193	T	T C	T T	T T	T T	T C
100876.fasta.result.contigs.fa_1	92	C	C C	C C	C C	C C	A A
100876.fasta.result.contigs.fa_1	126	G	G G	G G	G G	G G	T T
100876.fasta.result.contigs.fa_1	272	A	A A	A A	A A	A A	G G
100876.fasta.result.contigs.fa_1	319	T	T T	T T	T T	T T	A A
1008771.fasta.result.contigs.fa_1	27	C	A A	A A	A A	C C	C C
1008771.fasta.result.contigs.fa_1	48	T	T C	T T	T T	T T	C C
1008771.fasta.result.contigs.fa_1	51	A	G G	G G	A G	A G	A A
1008781.fasta.result.contigs.fa_1	27	A	T T	T T	A A	? ?	T T
1008781.fasta.result.contigs.fa_1	49	A	G G	A G	G G	A A	G G
1008781.fasta.result.contigs.fa_1	63	T	C C	T C	C C	C C	T T
1008781.fasta.result.contigs.fa_1	105	C	T T	T T	T T	T T	T T
1008781.fasta.result.contigs.fa_1	345	A	A T	A A	A A	? ?	A A
100883.fasta.result.contigs.fa_1	31	G	A A	A A	A A	A A	A A
100883.fasta.result.contigs.fa_1	212	C	C C	C C	C C	C C	C A
100894.fasta.result.contigs.fa_1	288	C	C C	C C	C C	C C	C A
100894.fasta.result.contigs.fa_1	296	A	A A	A A	A A	A A	A T
1008986.fasta.result.contigs.fa_1	431	C	C C	C C	C C	C C	C T
1008993.fasta.result.contigs.fa_1	283	A	A A	A A	A A	A A	G G
1008999.fasta.result.contigs.fa_1	65	C	C C	C C	? ?	C C	C T
1008999.fasta.result.contigs.fa_1	125	G	G G	G G	G G	G G	G A
100900.fasta.result.contigs.fa_1	167	A	A A	A A	A A	A A	A T
100900.fasta.result.contigs.fa_2	134	T	T T	T T	T T	T T	T C
100900.fasta.result.contigs.fa_2	151	C	C C	C C	C C	C C	C T
1009002.fasta.result.contigs.fa_1	179	A	A A	A A	A A	A A	A T
1009002.fasta.result.contigs.fa_1	198	T	T T	T T	T T	T T	T A
1009002.fasta.result.contigs.fa_1	199	T	T T	T T	T T	T T	T A
1009002.fasta.result.contigs.fa_1	218	T	T T	T T	T T	T T	T C
1009002.fasta.result.contigs.fa_1	246	G	G G	G G	G G	G G	G T
1009027.fasta.result.contigs.fa_1	231	T	T T	T T	T T	T T	T C
1009027.fasta.result.contigs.fa_1	286	C	C C	C C	C C	C C	C T
1009027.fasta.result.contigs.fa_1	440	G	G G	G G	G G	G G	G A
1009045.fasta.result.contigs.fa_1	161	C	C C	C C	C C	C C	C A
1009045.fasta.result.contigs.fa_1	162	T	T T	T T	T T	T T	C C
1009045.fasta.result.contigs.fa_1	244	C	C C	C C	C C	C C	C T
1009045.fasta.result.contigs.fa_1	261	T	T T	T T	T T	T T	C C
1009045.fasta.result.contigs.fa_1	291	A	A A	A A	A A	A A	G G
1009045.fasta.result.contigs.fa_1	422	T	T T	T T	T T	T T	T C
1009061.fasta.result.contigs.fa_2	87	T	T T	T T	T T	T T	T C
1009068.fasta.result.contigs.fa_1	277	A	T T	T T	T T	T T	T T
100908.fasta.result.contigs.fa_1	84	A	A A	A A	A A	A A	A T
100908.fasta.result.contigs.fa_1	131	C	C C	C T	C C	C C	C C
100908.fasta.result.contigs.fa_1	140	A	A A	A A	A A	A A	A C
100908.fasta.result.contigs.fa_1	261	T	T T	T T	T T	T T	T A
1009081.fasta.result.contigs.fa_1	94	G	G G	G G	G G	G G	T T
1009081.fasta.result.contigs.fa_1	208	C	C C	C C	C C	C C	C A
1009081.fasta.result.contigs.fa_1	302	A	A A	A A	A A	A A	A C
1009113.fasta.result.contigs.fa_1	93	C	C C	C C	C C	C C	C T
1009113.fasta.result.contigs.fa_1	133	C	C C	C C	C C	C C	C T
1009113.fasta.result.contigs.fa_2	152	T	T T	T T	T T	T T	T A
1009113.fasta.result.contigs.fa_2	161	G	G G	G G	G G	G G	G A
1009113.fasta.result.contigs.fa_2	162	T	T T	T T	T T	T T	T C
1009122.fasta.result.contigs.fa_1	233	A	A A	A A	A A	A A	A T
1009122.fasta.result.contigs.fa_1	351	A	G G	G G	A A	G G	G G
1009131.fasta.result.contigs.fa_1	163	G	G G	G G	G G	G G	G A
1009131.fasta.result.contigs.fa_1	236	G	G G	G G	G G	G G	G C
1009137.fasta.result.contigs.fa_1	165	G	G G	G G	G G	G G	G A
1009149.fasta.result.contigs.fa_1	32	A	A A	A A	A A	A A	A G
1009149.fasta.result.contigs.fa_1	112	C	C C	C C	C C	C C	C G
1009149.fasta.result.contigs.fa_1	131	G	G G	G G	G G	G G	T T
1009149.fasta.result.contigs.fa_1	132	G	G G	G G	G G	G G	T T
1009149.fasta.result.contigs.fa_1	146	C	C C	C C	C C	C C	C G
1009149.fasta.result.contigs.fa_1	164	G	G G	G G	G G	G G	C C
1009149.fasta.result.contigs.fa_1	339	T	T T	T T	T T	T T	T C
1009161.fasta.result.contigs.fa_1	260	A	A A	A A	A A	A A	A G
1009161.fasta.result.contigs.fa_1	308	T	T T	T T	T T	T T	T C
1009161.fasta.result.contigs.fa_1	347	A	A A	A A	A A	A A	A T
1009161.fasta.result.contigs.fa_1	371	G	G G	G G	G G	G G	G A
1009161.fasta.result.contigs.fa_1	383	G	G G	G G	G G	G G	G C
1009178.fasta.result.contigs.fa_1	115	C	C C	C C	C C	C C	T T
1009178.fasta.result.contigs.fa_1	375	G	A A	A A	A A	A A	A A
1009196.fasta.result.contigs.fa_1	289	A	A A	A A	A A	A A	G G
1009196.fasta.result.contigs.fa_1	300	C	C C	C C	C C	C C	C A
1009196.fasta.result.contigs.fa_1	333	T	T T	T T	T T	T T	G G
1009202.fasta.result.contigs.fa_1	244	G	G G	G G	G G	G G	G T
100922.fasta.result.contigs.fa_1	5	T	T T	T T	T T	T T	A A
100922.fasta.result.contigs.fa_1	27	T	C C	C C	C C	C C	C C
1009222.fasta.result.contigs.fa_1	244	T	T T	T T	T T	T T	T C
1009227.fasta.result.contigs.fa_1	267	C	C C	C C	C C	C C	C T
1009227.fasta.result.contigs.fa_1	336	T	T T	T T	T T	T T	T C
1009233.fasta.result.contigs.fa_1	260	A	A A	A A	A A	A A	A C
1009235.fasta.result.contigs.fa_1	39	T	C C	? ?	C C	C C	C C
1009235.fasta.result.contigs.fa_1	60	C	T T	? ?	T T	T T	T T
1009235.fasta.result.contigs.fa_1	158	G	G G	G G	G G	G G	G A
1009235.fasta.result.contigs.fa_1	184	T	T T	T T	T T	T T	T G
1009235.fasta.result.contigs.fa_1	286	T	T T	T T	T T	T T	T C
1009235.fasta.result.contigs.fa_1	302	G	G G	G G	G G	G G	G A
1009243.fasta.result.contigs.fa_2	77	C	C C	C C	C C	C C	C A
1009245.fasta.result.contigs.fa_1	87	T	T T	T T	T T	T T	C C
1009247.fasta.result.contigs.fa_1	71	C	C C	C C	C C	C C	C T
1009247.fasta.result.contigs.fa_1	239	T	T T	T T	T T	T T	T G
1009247.fasta.result.contigs.fa_1	413	A	A A	A A	A A	A A	G G
100929.fasta.result.contigs.fa_1	426	C	T T	T T	T T	T T	T T
100929.fasta.result.contigs.fa_1	438	C	G G	G G	G G	G G	G G
1009290.fasta.result.contigs.fa_1	119	C	C C	C C	C C	C C	C A
1009290.fasta.result.contigs.fa_1	250	G	G G	G G	G G	G G	G T
1009290.fasta.result.contigs.fa_1	342	A	T T	T T	T T	T T	T T
1009290.fasta.result.contigs.fa_1	351	A	A A	A A	A A	A A	G G
1009294.fasta.result.contigs.fa_1	387	A	T T	T T	T T	T T	T T
1009306.fasta.result.contigs.fa_1	147	G	G G	G G	G G	G G	G A
1009306.fasta.result.contigs.fa_1	206	C	C C	C C	C C	C C	C T
1009306.fasta.result.contigs.fa_1	239	C	C C	C C	C C	C C	C A
1009306.fasta.result.contigs.fa_1	240	T	T T	T T	T T	T T	T A
1009306.fasta.result.contigs.fa_1	250	C	C C	C C	C C	C C	C G
1009306.fasta.result.contigs.fa_1	336	A	A A	A A	A A	A A	A T
1009311.fasta.result.contigs.fa_1	200	T	T T	T T	T T	T T	T C
1009314.fasta.result.contigs.fa_1	32	C	C C	C C	C C	C C	C A
1009325.fasta.result.contigs.fa_1	436	T	T T	T T	T T	T T	C C
1009327.fasta.result.contigs.fa_1	175	G	G G	G G	G G	G G	G A
1009331.fasta.result.contigs.fa_1	62	C	C C	C C	C C	C C	T T
1009331.fasta.result.contigs.fa_1	98	T	T T	T T	T T	T T	G G
1009331.fasta.result.contigs.fa_2	150	T	T T	T T	T T	T T	T A
1009331.fasta.result.contigs.fa_2	182	C	C C	C C	C C	C C	C A
1009339.fasta.result.contigs.fa_1	31	G	A A	A A	G G	A A	G G
1009339.fasta.result.contigs.fa_1	150	T	T T	T T	T T	T T	C C
1009339.fasta.result.contigs.fa_1	154	C	C C	C C	C C	C C	G G
1009339.fasta.result.contigs.fa_1	180	T	T T	T T	T T	T T	T C
1009339.fasta.result.contigs.fa_1	181	A	A A	A A	A A	A A	A G
1009339.fasta.result.contigs.fa_1	186	C	C C	C C	C C	C C	C T
1009339.fasta.result.contigs.fa_1	241	G	G G	G G	G G	G G	A A
100934.fasta.result.contigs.fa_1	162	G	G G	G G	G G	G G	G A
100934.fasta.result.contigs.fa_1	165	C	C C	C C	C C	C C	C T
100934.fasta.result.contigs.fa_2	46	T	T T	T T	T T	T T	T A
1009345.fasta.result.contigs.fa_1	256	T	T T	T T	T T	T T	T G
1009345.fasta.result.contigs.fa_1	257	A	A A	A A	A A	A A	A T
1009365.fasta.result.contigs.fa_1	284	A	A A	A A	A A	A A	A G
1009365.fasta.result.contigs.fa_1	422	T	T T	T T	T T	T T	T C
1009376.fasta.result.contigs.fa_1	31	G	C C	C C	C C	C C	C C
1009376.fasta.result.contigs.fa_1	112	G	G G	G G	G G	G G	C C
1009387.fasta.result.contigs.fa_1	191	A	A A	A A	A A	A A	C C
1009387.fasta.result.contigs.fa_1	273	C	C C	C C	C C	C C	T T
1009387.fasta.result.contigs.fa_1	355	T	T T	T T	T T	T T	C C
1009387.fasta.result.contigs.fa_1	400	G	G G	G G	G G	G G	G T
1009387.fasta.result.contigs.fa_1	473	A	A A	A A	A A	A A	G G
100939.fasta.result.contigs.fa_1	136	A	A A	A A	A A	A A	A G
100939.fasta.result.contigs.fa_1	137	C	C C	C C	C C	C C	C A
100939.fasta.result.contigs.fa_1	187	A	A A	A A	A A	A A	A C
100939.fasta.result.contigs.fa_2	151	G	G G	G G	G G	G G	G T
1009450.fasta.result.contigs.fa_1	213	A	A A	A A	A A	A A	A G
1009455.fasta.result.contigs.fa_1	402	C	C C	C C	C C	C C	C T
1009462.fasta.result.contigs.fa_1	31	C	A A	A A	A A	A A	A A
1009470.fasta.result.contigs.fa_1	192	G	G G	G G	G G	G G	G A
1009481.fasta.result.contigs.fa_2	43	C	C C	C C	C C	C C	C A
1009481.fasta.result.contigs.fa_2	63	T	T T	T T	T T	T T	T A
1009481.fasta.result.contigs.fa_2	139	A	A A	A A	A A	A A	A C
100951.fasta.result.contigs.fa_1	31	G	G T	T T	G G	? ?	G G
100951.fasta.result.contigs.fa_1	32	G	A A	A A	A A	? ?	G G
100951.fasta.result.contigs.fa_1	213	A	A G	G G	G G	G G	? ?
100951.fasta.result.contigs.fa_1	234	C	C A	A A	C A	A A	C C
100951.fasta.result.contigs.fa_1	410	G	G G	G G	G G	G G	G A
1009513.fasta.result.contigs.fa_1	13	C	C C	C C	C C	C C	T T
1009513.fasta.result.contigs.fa_1	15	C	C C	C C	C C	C C	G G
1009513.fasta.result.contigs.fa_1	40	G	G G	G G	G G	G G	G A
1009513.fasta.result.contigs.fa_1	101	C	C C	C C	C C	C C	C A
1009513.fasta.result.contigs.fa_1	283	A	A A	A A	A A	A A	T T
1009513.fasta.result.contigs.fa_1	290	A	A A	A A	A A	A A	A C
1009514.fasta.result.contigs.fa_1	222	A	A A	A A	A A	A A	A T
1009514.fasta.result.contigs.fa_1	223	T	T T	T T	T T	T T	T G
1009523.fasta.result.contigs.fa_1	247	T	T T	T T	T T	T T	T G
1009523.fasta.result.contigs.fa_1	248	C	C C	C C	C C	C C	C A
1009531.fasta.result.contigs.fa_1	378	C	C C	C C	C C	C C	T T
1009531.fasta.result.contigs.fa_1	456	T	T T	T T	T T	T T	T C
1009545.fasta.result.contigs.fa_1	149	A	A A	A A	A A	A A	A C
1009545.fasta.result.contigs.fa_1	241	G	G G	G G	G G	G G	G A
1009545.fasta.result.contigs.fa_1	273	T	T T	T T	T T	T T	C C
1009555.fasta.result.contigs.fa_1	27	G	T T	T T	T T	T T	T T
1009557.fasta.result.contigs.fa_1	221	A	A A	A A	A A	A A	C C
1009559.fasta.result.contigs.fa_1	174	A	A A	A A	A A	A A	A G
1009565.fasta.result.contigs.fa_1	298	C	C C	C C	C C	C C	A A
1009571.fasta.result.contigs.fa_1	218	T	T T	T T	T T	T T	C C
1009571.fasta.result.contigs.fa_1	311	A	A A	A A	A A	A A	A T
1009591.fasta.result.contigs.fa_1	31	T	A A	A A	A A	A A	A A
1009591.fasta.result.contigs.fa_1	127	A	A A	A A	A A	A A	A C
1009591.fasta.result.contigs.fa_1	329	A	A A	A A	A A	A A	A G
1009592.fasta.result.contigs.fa_1	31	C	T T	T T	T T	T T	T T
1009592.fasta.result.contigs.fa_1	61	C	A A	A A	A A	A A	A A
100960.fasta.result.contigs.fa_1	110	A	A A	A A	A A	A A	A T
100960.fasta.result.contigs.fa_1	148	G	G G	G G	G G	G G	G A
100960.fasta.result.contigs.fa_1	192	A	A A	A A	A A	A A	T T
100960.fasta.result.contigs.fa_1	249	G	G G	G G	G G	G G	G T
1009600.fasta.result.contigs.fa_1	31	C	A A	A A	A A	A A	A A
1009600.fasta.result.contigs.fa_1	136	T	T T	T T	T T	T T	T G
1009602.fasta.result.contigs.fa_1	121	C	C C	C C	C C	C C	C T
1009602.fasta.result.contigs.fa_1	155	A	A A	A A	A A	A A	A G
1009602.fasta.result.contigs.fa_1	294	T	T T	T T	T T	T T	T C
1009628.fasta.result.contigs.fa_1	92	G	G G	G G	G G	G G	G T
1009628.fasta.result.contigs.fa_1	291	A	A A	A A	A A	A A	A C
1009643.fasta.result.contigs.fa_1	210	A	A A	A A	A A	A A	A T
1009643.fasta.result.contigs.fa_1	218	A	A A	A A	A A	A A	T T
1009658.fasta.result.contigs.fa_1	176	A	A A	A A	A A	A A	A T
1009658.fasta.result.contigs.fa_1	263	C	C C	C C	C C	C C	C T
100968.fasta.result.contigs.fa_1	160	G	G G	G G	G G	G G	A A
100968.fasta.result.contigs.fa_1	257	G	G G	G G	G G	G G	G A
1009683.fasta.result.contigs.fa_1	185	A	A A	A A	A A	A A	A G
1009683.fasta.result.contigs.fa_1	336	A	A A	A A	A A	A A	A G
1009683.fasta.result.contigs.fa_1	372	G	G G	G G	G G	G G	A A
1009689.fasta.result.contigs.fa_1	27	G	A A	A A	A A	A A	A A
100972.fasta.result.contigs.fa_1	250	A	A A	A A	A A	A A	T T
100972.fasta.result.contigs.fa_1	376	G	G G	? ?	G G	G G	G A
100976.fasta.result.contigs.fa_1	31	T	A A	A A	A A	A A	A A
100976.fasta.result.contigs.fa_1	65	G	G G	G G	G G	G G	G T
100976.fasta.result.contigs.fa_1	89	G	G G	G G	G G	G G	G A
100976.fasta.result.contigs.fa_1	95	T	T T	T T	T T	T T	C C
100976.fasta.result.contigs.fa_1	224	A	A A	A A	A A	A A	C C
10098.fasta.result.contigs.fa_1	75	C	C C	C C	C C	C C	C T
10098.fasta.result.contigs.fa_1	127	A	A A	A A	A A	A A	A T
10098.fasta.result.contigs.fa_1	142	G	G G	G G	G G	G G	A A
10098.fasta.result.contigs.fa_1	145	G	G G	G G	G G	G G	G A
1009803.fasta.result.contigs.fa_1	117	G	G G	G G	G G	G G	A A
1009821.fasta.result.contigs.fa_1	99	G	G G	G G	G G	G G	T T
1009821.fasta.result.contigs.fa_1	109	C	C C	C C	C C	C C	C T
1009821.fasta.result.contigs.fa_1	190	G	G G	G G	G G	G G	G C
1009821.fasta.result.contigs.fa_1	306	A	A A	A A	A A	A A	T T
1009821.fasta.result.contigs.fa_1	389	T	T T	T T	T T	T T	A A
1009821.fasta.result.contigs.fa_1	408	G	G G	G G	G G	G G	T T
1009842.fasta.result.contigs.fa_1	171	G	G G	G G	G G	G G	G A
1009842.fasta.result.contigs.fa_1	253	C	C C	C C	C C	C C	C A
1009850.fasta.result.contigs.fa_1	228	C	C C	C C	C C	C C	C T
1009854.fasta.result.contigs.fa_1	410	G	G G	G G	G G	G G	G T
1009875.fasta.result.contigs.fa_1	172	T	T T	T T	T T	T T	T G
1009880.fasta.result.contigs.fa_1	162	G	G G	G G	G G	G G	G A
1009880.fasta.result.contigs.fa_1	344	G	G G	G G	A A	G G	G G
1009890.fasta.result.contigs.fa_1	25	C	C C	C C	C C	C C	C T
1009890.fasta.result.contigs.fa_1	216	G	G G	G G	G G	G G	G A
1009890.fasta.result.contigs.fa_1	260	C	C C	C C	C C	C C	C T
1009890.fasta.result.contigs.fa_1	272	T	T T	T T	T T	T T	T G
1009919.fasta.result.contigs.fa_1	151	G	G G	G G	G G	G G	G A
1009919.fasta.result.contigs.fa_1	158	G	G G	G G	G G	G G	G T
1009919.fasta.result.contigs.fa_1	159	C	C C	C C	C C	C C	C T
1009919.fasta.result.contigs.fa_1	174	C	C C	C C	C C	C C	T T
1009919.fasta.result.contigs.fa_1	411	G	G G	G G	G G	G G	G A
1009919.fasta.result.contigs.fa_1	423	A	A A	A A	A A	A A	A C
1009919.fasta.result.contigs.fa_1	454	T	T T	T T	T T	T T	T A
1009930.fasta.result.contigs.fa_1	174	C	C C	C C	C C	C C	C G
1009930.fasta.result.contigs.fa_1	335	A	A A	A A	A A	A A	A G
1009943.fasta.result.contigs.fa_1	165	A	A A	A A	A A	A A	C C
1009946.fasta.result.contigs.fa_1	234	A	A A	A A	A A	A A	T T
1009946.fasta.result.contigs.fa_1	407	C	C C	C C	C C	C C	C T
1009946.fasta.result.contigs.fa_1	430	A	A A	A A	A A	A A	G G
1009948.fasta.result.contigs.fa_1	176	A	A A	A A	A A	A A	C C
1009948.fasta.result.contigs.fa_1	179	C	C C	C C	C C	C C	C A
1009948.fasta.result.contigs.fa_1	181	A	A A	A A	A A	A A	A G
1009948.fasta.result.contigs.fa_1	219	G	G G	G G	G G	G G	G C
1009948.fasta.result.contigs.fa_1	230	T	T T	T T	T T	T T	T G
1009967.fasta.result.contigs.fa_1	191	T	T T	T T	T T	T T	T A
1009967.fasta.result.contigs.fa_1	247	G	G G	G G	G G	G G	T T
1009967.fasta.result.contigs.fa_1	248	T	T T	T T	T T	T T	C C
1009967.fasta.result.contigs.fa_1	298	C	C C	C C	C C	C C	T T
1009967.fasta.result.contigs.fa_1	347	G	G G	G G	G G	G G	T T
1009967.fasta.result.contigs.fa_1	374	G	G G	G G	G G	G G	G T
1009983.fasta.result.contigs.fa_1	251	A	A A	A A	A A	A A	G G
1009987.fasta.result.contigs.fa_1	182	T	T T	T T	T T	T T	T C
1009987.fasta.result.contigs.fa_1	221	G	G G	G G	G G	G G	G C
1009992.fasta.result.contigs.fa_1	256	A	A A	A A	A A	A A	G G
101002.fasta.result.contigs.fa_1	144	G	G G	G G	G G	G G	G C
101002.fasta.result.contigs.fa_1	242	T	T T	T T	T T	T T	T C
101002.fasta.result.contigs.fa_1	258	C	C C	C C	C C	C C	C A
1010042.fasta.result.contigs.fa_1	331	C	T T	T T	T T	T T	T T
1010048.fasta.result.contigs.fa_1	269	A	A A	A A	A A	A A	A T
1010060.fasta.result.contigs.fa_1	57	T	T T	T T	T T	T T	T C
1010065.fasta.result.contigs.fa_1	27	C	A A	A A	A A	A A	A A
1010065.fasta.result.contigs.fa_1	226	G	G G	G G	G G	G G	A A
1010074.fasta.result.contigs.fa_1	127	A	A A	A A	A A	? ?	T T
1010082.fasta.result.contigs.fa_1	349	A	A A	A A	A A	A A	A T
1010129.fasta.result.contigs.fa_1	262	A	A A	A A	A A	A A	A G
1010129.fasta.result.contigs.fa_1	431	T	T T	T T	T T	T T	C C
1010137.fasta.result.contigs.fa_1	27	C	G G	G G	G G	G G	G G
1010137.fasta.result.contigs.fa_1	36	C	C C	C C	C C	C C	C T
1010141.fasta.result.contigs.fa_1	182	A	A A	A A	A G	A A	A A
1010163.fasta.result.contigs.fa_1	31	A	C C	C C	C C	C C	C C
1010163.fasta.result.contigs.fa_1	330	A	A A	A A	A A	A A	G G
1010163.fasta.result.contigs.fa_1	337	A	A A	A A	A A	A A	C C
1010170.fasta.result.contigs.fa_1	174	G	G G	G G	G G	G G	G T
1010170.fasta.result.contigs.fa_1	207	C	C C	C C	C C	C C	C T
1010170.fasta.result.contigs.fa_1	209	C	C C	C C	C C	C C	C T
1010170.fasta.result.contigs.fa_1	310	A	A A	A A	A A	A A	A G
1010170.fasta.result.contigs.fa_1	431	T	T T	T T	T T	T T	T C
1010170.fasta.result.contigs.fa_1	439	A	A A	A A	A A	A A	A G
1010173.fasta.result.contigs.fa_1	69	G	G G	G G	G G	G G	G A
1010173.fasta.result.contigs.fa_1	107	G	G G	G G	G G	G G	G A
1010173.fasta.result.contigs.fa_1	183	C	C C	C C	C C	C C	C A
1010184.fasta.result.contigs.fa_1	54	G	G G	G G	G G	G G	G A
1010184.fasta.result.contigs.fa_1	126	A	A A	A A	A A	A A	A T
1010184.fasta.result.contigs.fa_1	169	C	C C	C C	C C	C C	C G
1010184.fasta.result.contigs.fa_1	284	A	A A	A A	A A	A A	A G
1010189.fasta.result.contigs.fa_1	317	A	A A	A A	A A	A A	A G
1010207.fasta.result.contigs.fa_1	173	C	C C	C C	C C	C C	G G
1010207.fasta.result.contigs.fa_1	275	T	T T	T T	T T	T T	T C
1010207.fasta.result.contigs.fa_1	373	G	G G	G G	G G	G G	G A
1010207.fasta.result.contigs.fa_1	398	T	T T	T T	T T	T T	C C
1010210.fasta.result.contigs.fa_1	273	A	A A	A A	A A	A A	G G
1010210.fasta.result.contigs.fa_1	331	T	T T	T T	T T	T T	T A
1010210.fasta.result.contigs.fa_1	369	C	C C	C C	C C	C C	C T
1010210.fasta.result.contigs.fa_1	381	C	C C	C C	C C	C C	C T
1010210.fasta.result.contigs.fa_1	382	A	A A	A A	A A	A A	A G
1010210.fasta.result.contigs.fa_1	386	G	G G	G G	G G	G G	G A
1010210.fasta.result.contigs.fa_1	397	T	T T	T T	T T	T T	T G
1010212.fasta.result.contigs.fa_2	33	C	C C	C C	C C	C C	T T
1010215.fasta.result.contigs.fa_1	40	T	T T	T T	T T	T T	T C
1010215.fasta.result.contigs.fa_1	190	A	A A	A A	A A	A A	A C
1010215.fasta.result.contigs.fa_1	194	C	C C	C C	C C	C C	C A
1010222.fasta.result.contigs.fa_1	31	C	T T	T T	T T	T T	T T
1010222.fasta.result.contigs.fa_1	52	T	T T	T T	T T	T T	T G
1010222.fasta.result.contigs.fa_1	204	G	G G	G G	G G	G G	G A
1010248.fasta.result.contigs.fa_1	31	T	? ?	? ?	? ?	A A	A A
1010258.fasta.result.contigs.fa_1	31	T	A A	A A	A A	A A	A A
1010258.fasta.result.contigs.fa_1	76	G	G G	G G	G G	G G	G T
1010258.fasta.result.contigs.fa_1	132	T	T T	T T	T T	T T	T C
1010258.fasta.result.contigs.fa_1	198	G	G G	G G	G G	G G	G A
1010265.fasta.result.contigs.fa_1	22	G	G G	G G	G G	G G	G C
1010292.fasta.result.contigs.fa_1	142	G	G G	G G	G G	G G	G A
1010292.fasta.result.contigs.fa_1	353	C	C C	C C	C C	C C	G G
1010305.fasta.result.contigs.fa_1	32	A	A A	A A	A A	A A	A G
1010305.fasta.result.contigs.fa_1	45	G	G G	G G	G G	G G	A A
1010311.fasta.result.contigs.fa_1	52	A	A A	A A	A A	A A	A C
1010311.fasta.result.contigs.fa_1	167	A	A A	A A	A A	A A	A G
1010324.fasta.result.contigs.fa_1	28	T	T T	T T	T T	T T	T A
1010324.fasta.result.contigs.fa_1	37	G	G G	G G	G G	G G	G A
1010324.fasta.result.contigs.fa_1	118	A	A A	A A	A A	A A	A T
1010324.fasta.result.contigs.fa_1	242	T	T T	T T	T T	T T	T G
1010324.fasta.result.contigs.fa_1	296	G	G G	G G	G G	G G	A A
101036.fasta.result.contigs.fa_1	327	A	A A	A A	A A	A A	A G
101038.fasta.result.contigs.fa_2	80	A	A A	A A	A A	A A	A G
101038.fasta.result.contigs.fa_2	194	A	A A	A A	A A	A A	G G
101039.fasta.result.contigs.fa_1	27	T	G G	G G	G G	G G	G G
101039.fasta.result.contigs.fa_1	28	G	A A	A A	A A	A A	A A
1010390.fasta.result.contigs.fa_1	75	C	C C	C C	C C	C C	C G
1010390.fasta.result.contigs.fa_1	208	C	C C	C C	C C	C C	C T
1010390.fasta.result.contigs.fa_2	88	T	T T	T T	T T	T T	T C
1010392.fasta.result.contigs.fa_1	105	A	A A	A A	A A	A A	A T
1010426.fasta.result.contigs.fa_1	162	A	A A	A A	A A	A A	A T
1010426.fasta.result.contigs.fa_1	176	T	T T	T T	T T	T T	T C
101043.fasta.result.contigs.fa_1	179	G	G G	G G	G G	G G	T T
101043.fasta.result.contigs.fa_1	180	T	T T	T T	T T	T T	G G
1010433.fasta.result.contigs.fa_1	212	T	T T	T T	T T	T T	G G
1010436.fasta.result.contigs.fa_1	95	G	G G	G G	G G	G G	G T
1010436.fasta.result.contigs.fa_1	274	G	G G	G G	G G	G G	T T
1010436.fasta.result.contigs.fa_1	321	A	A A	A A	A A	A A	T T
101046.fasta.result.contigs.fa_1	31	C	T T	T T	T T	T T	T T
101046.fasta.result.contigs.fa_1	260	G	G G	G G	G G	G G	G T
10105.fasta.result.contigs.fa_1	114	C	C C	? ?	C C	C C	C A
10105.fasta.result.contigs.fa_1	125	T	T T	? ?	T T	T T	T G
10105.fasta.result.contigs.fa_1	131	T	T T	? ?	T T	T T	C C
10105.fasta.result.contigs.fa_1	188	T	T T	? ?	T T	T T	T C
10105.fasta.result.contigs.fa_1	212	C	C C	? ?	C C	C C	G G
10105.fasta.result.contigs.fa_1	238	A	A A	? ?	A A	A A	A G
1010514.fasta.result.contigs.fa_1	297	G	G G	G G	G G	G G	A A
1010514.fasta.result.contigs.fa_1	298	T	T T	T T	T T	T T	A A
1010514.fasta.result.contigs.fa_1	440	C	C C	C C	C C	C C	A A
1010518.fasta.result.contigs.fa_1	69	G	G G	G G	G G	G G	G A
1010520.fasta.result.contigs.fa_1	201	T	T T	T T	T T	T T	T C
1010520.fasta.result.contigs.fa_1	244	T	T T	T T	T T	T T	T C
1010526.fasta.result.contigs.fa_1	7	T	T T	T T	T T	T T	T C
1010526.fasta.result.contigs.fa_1	46	G	G G	G G	G G	G G	A A
1010526.fasta.result.contigs.fa_1	69	C	C C	C C	C C	C C	T T
1010526.fasta.result.contigs.fa_1	85	C	C C	C C	C C	C C	T T
1010526.fasta.result.contigs.fa_1	86	G	G G	G G	G G	G G	A A
1010526.fasta.result.contigs.fa_1	182	G	G G	G G	G G	G G	G A
1010526.fasta.result.contigs.fa_1	213	G	G G	G G	G G	G G	G C
1010551.fasta.result.contigs.fa_2	126	T	T T	T T	T T	T T	T G
1010560.fasta.result.contigs.fa_1	172	C	C C	C C	C C	C C	G G
1010560.fasta.result.contigs.fa_1	179	A	A A	A A	A A	A A	G G
1010560.fasta.result.contigs.fa_1	272	A	A A	A A	A A	A A	A C
1010560.fasta.result.contigs.fa_1	300	G	G G	G G	G G	G G	T T
1010560.fasta.result.contigs.fa_1	358	A	A A	A A	A A	A A	G G
1010560.fasta.result.contigs.fa_1	367	T	T T	T T	T T	T T	C C
1010560.fasta.result.contigs.fa_1	371	A	A A	A A	A A	A A	A G
1010560.fasta.result.contigs.fa_1	452	A	A A	A A	A A	A A	A C
1010561.fasta.result.contigs.fa_1	250	C	C C	C C	C C	C C	C T
1010561.fasta.result.contigs.fa_1	251	A	A A	A A	A A	A A	A G
1010561.fasta.result.contigs.fa_1	276	T	T T	T T	T T	T T	T A
1010561.fasta.result.contigs.fa_1	294	T	T T	T T	T T	T T	T A
1010562.fasta.result.contigs.fa_1	254	G	G G	G G	G G	G G	T T
1010589.fasta.result.contigs.fa_1	31	T	G G	G G	G G	G G	G G
1010589.fasta.result.contigs.fa_1	184	C	C C	C C	C C	C C	C A
1010589.fasta.result.contigs.fa_1	230	G	G G	G G	G G	G G	G A
1010589.fasta.result.contigs.fa_1	277	T	T T	T T	T T	T T	T C
1010596.fasta.result.contigs.fa_1	130	C	C C	C T	C C	C C	C C
1010596.fasta.result.contigs.fa_1	279	G	G G	G G	G G	G G	A A
1010598.fasta.result.contigs.fa_1	92	C	A A	C C	A A	A A	C C
1010598.fasta.result.contigs.fa_1	96	G	C C	G G	C C	C C	G G
1010598.fasta.result.contigs.fa_1	100	A	C C	A A	C C	C C	A A
1010598.fasta.result.contigs.fa_1	103	T	C C	T T	C C	C C	T T
1010602.fasta.result.contigs.fa_1	167	G	G G	G G	G G	G G	G A
1010602.fasta.result.contigs.fa_1	228	A	A A	A A	A A	? ?	T T
1010602.fasta.result.contigs.fa_2	107	G	G G	G G	G G	G G	A A
1010602.fasta.result.contigs.fa_2	114	A	A A	A A	A A	A A	T T
1010602.fasta.result.contigs.fa_2	119	T	T T	T T	T T	T T	A A
1010602.fasta.result.contigs.fa_2	146	G	G G	G G	G G	G G	G T
1010602.fasta.result.contigs.fa_2	152	A	A A	A A	A A	A A	G G
1010641.fasta.result.contigs.fa_1	31	T	G G	T T	G G	G G	G G
1010641.fasta.result.contigs.fa_1	65	T	T T	T T	T T	T T	T A
1010641.fasta.result.contigs.fa_1	115	T	T T	T T	T T	T T	T A
1010641.fasta.result.contigs.fa_1	168	G	G G	G G	G G	G G	G A
1010641.fasta.result.contigs.fa_1	179	A	A A	A A	A A	A A	A C
1010641.fasta.result.contigs.fa_1	258	C	C C	C C	C C	C C	C T
1010653.fasta.result.contigs.fa_1	234	G	G G	G G	G G	G G	G C
1010653.fasta.result.contigs.fa_2	56	C	C C	C C	C C	C C	C T
1010660.fasta.result.contigs.fa_1	339	C	T T	T G	T T	T T	T T
1010663.fasta.result.contigs.fa_1	427	T	C C	C C	C C	C C	C C
1010668.fasta.result.contigs.fa_1	24	A	A A	A A	A A	A A	A G
1010668.fasta.result.contigs.fa_1	206	G	G G	G G	G G	G G	G A
1010668.fasta.result.contigs.fa_1	216	G	G G	G G	G G	G G	G T
1010668.fasta.result.contigs.fa_1	323	T	T T	T T	T T	T T	C C
1010704.fasta.result.contigs.fa_1	202	A	A A	A A	A A	A A	A G
1010705.fasta.result.contigs.fa_1	208	T	T T	T T	T T	T T	T A
1010705.fasta.result.contigs.fa_1	362	T	T T	T T	T T	T T	T A
1010714.fasta.result.contigs.fa_2	159	T	T T	T T	T T	T T	T C
1010720.fasta.result.contigs.fa_1	251	T	T T	T T	T T	T T	T A
1010720.fasta.result.contigs.fa_1	454	T	T T	T T	T T	T T	T C
1010735.fasta.result.contigs.fa_1	100	C	C C	C C	C C	C C	C A
1010750.fasta.result.contigs.fa_1	152	C	C C	C C	C C	C C	T T
1010750.fasta.result.contigs.fa_1	220	A	A A	A A	A A	A A	A C
1010750.fasta.result.contigs.fa_1	333	A	A A	A A	A A	A A	G G
1010750.fasta.result.contigs.fa_1	367	A	A A	A A	A A	A A	C C
1010751.fasta.result.contigs.fa_1	81	G	G G	G G	G G	G G	A A
1010751.fasta.result.contigs.fa_1	162	G	G G	G G	G G	G G	G C
1010751.fasta.result.contigs.fa_1	276	G	G G	G G	G G	G G	A A
1010751.fasta.result.contigs.fa_1	289	A	A A	A A	A A	A A	G G
1010773.fasta.result.contigs.fa_1	22	T	T T	T T	T T	T T	C C
1010773.fasta.result.contigs.fa_1	288	C	C C	C C	C G	C C	C C
1010777.fasta.result.contigs.fa_1	168	T	T T	T T	T T	T T	C C
1010777.fasta.result.contigs.fa_1	290	C	C C	C C	C C	C C	T T
1010777.fasta.result.contigs.fa_1	477	A	A A	A A	A A	A A	A T
1010790.fasta.result.contigs.fa_1	129	A	A A	A A	A A	A A	A G
1010790.fasta.result.contigs.fa_1	157	C	C C	C C	C C	C C	C T
1010790.fasta.result.contigs.fa_1	230	A	A A	A A	A A	A A	A G
1010790.fasta.result.contigs.fa_1	246	G	G G	G G	? ?	G A	G G
1010790.fasta.result.contigs.fa_2	125	A	A A	A A	A A	A A	A G
1010795.fasta.result.contigs.fa_1	276	T	T T	T T	T T	T T	T C
1010795.fasta.result.contigs.fa_1	321	C	C C	C C	C C	C C	C A
1010795.fasta.result.contigs.fa_1	395	T	T T	T T	T T	T T	T C
101083.fasta.result.contigs.fa_1	100	G	G G	G G	G G	G T	G G
101083.fasta.result.contigs.fa_1	272	T	T T	T T	T T	T T	T C
1010842.fasta.result.contigs.fa_1	31	C	T T	T T	T T	T T	T T
101086.fasta.result.contigs.fa_1	31	C	A A	A A	A A	A A	A A
101086.fasta.result.contigs.fa_1	57	C	C C	C C	C C	C C	C T
101086.fasta.result.contigs.fa_1	140	A	A A	A A	A A	A A	A T
101086.fasta.result.contigs.fa_1	174	A	A A	A A	A A	A A	G G
1010882.fasta.result.contigs.fa_1	54	C	C C	? ?	C C	? ?	C T
1010882.fasta.result.contigs.fa_1	250	C	C C	C C	C C	C C	G G
1010887.fasta.result.contigs.fa_2	142	G	G G	G G	G G	G G	A A
1010893.fasta.result.contigs.fa_1	95	G	G G	G G	G G	G G	G T
1010893.fasta.result.contigs.fa_1	176	T	T T	T T	T T	T T	T C
1010914.fasta.result.contigs.fa_1	31	G	T T	G G	T T	G G	T T
1010914.fasta.result.contigs.fa_1	58	A	A A	A A	A A	A A	A C
1010914.fasta.result.contigs.fa_1	74	A	A A	A A	A A	A A	A T
1010914.fasta.result.contigs.fa_1	152	G	G G	G G	G G	G G	G C
1010923.fasta.result.contigs.fa_1	152	C	C C	C C	C C	C C	C G
1010923.fasta.result.contigs.fa_1	355	G	G G	G G	G G	G G	A A
1010936.fasta.result.contigs.fa_1	303	A	A A	A A	A A	A A	A C
1010940.fasta.result.contigs.fa_1	140	T	T T	T T	T T	T T	T C
101096.fasta.result.contigs.fa_1	22	G	G G	G G	G G	G G	G A
101096.fasta.result.contigs.fa_1	31	C	A A	A A	A A	A A	A A
101096.fasta.result.contigs.fa_1	53	T	T T	T T	T T	T T	T G
101096.fasta.result.contigs.fa_1	88	T	T T	T T	T T	T T	C C
101096.fasta.result.contigs.fa_1	97	C	C C	C C	C C	C C	T T
101096.fasta.result.contigs.fa_1	128	C	C C	C C	C C	C C	C A
1010968.fasta.result.contigs.fa_1	181	C	C C	C C	C C	C C	C T
1010976.fasta.result.contigs.fa_1	149	C	C C	C C	C C	C C	C T
1010985.fasta.result.contigs.fa_1	286	G	G G	G G	G G	G G	G A
1010996.fasta.result.contigs.fa_1	31	A	T T	T T	T T	T T	T T
1010997.fasta.result.contigs.fa_1	108	T	T T	T T	T T	T T	T G
1010997.fasta.result.contigs.fa_1	116	T	T T	T T	T T	T T	T A
1010997.fasta.result.contigs.fa_1	231	A	A A	A A	A A	A A	T T
1011004.fasta.result.contigs.fa_1	31	G	A A	A A	A A	A A	A A
1011004.fasta.result.contigs.fa_1	49	T	C C	C C	C C	C C	C C
1011004.fasta.result.contigs.fa_1	63	C	T T	T T	T T	T T	T T
1011004.fasta.result.contigs.fa_1	264	A	A A	A A	A A	A A	A T
1011004.fasta.result.contigs.fa_1	303	C	C C	C C	C C	C C	C T
1011007.fasta.result.contigs.fa_1	27	G	C C	C C	C C	C C	C C
101101.fasta.result.contigs.fa_1	327	T	T T	T T	T T	T T	T C
101101.fasta.result.contigs.fa_1	386	C	C C	C C	C C	? ?	T T
1011034.fasta.result.contigs.fa_1	101	A	A A	A A	A A	A A	A G
1011034.fasta.result.contigs.fa_1	232	G	G G	G G	G G	G G	G A
1011034.fasta.result.contigs.fa_1	318	C	C C	C C	C C	C C	C T
1011050.fasta.result.contigs.fa_1	323	C	C C	C C	C C	C C	C G
1011050.fasta.result.contigs.fa_1	458	A	A A	A A	A A	A A	A G
1011050.fasta.result.contigs.fa_1	459	T	T T	T T	T T	T T	T A
1011050.fasta.result.contigs.fa_1	466	C	C C	C C	C C	C C	C T
1011062.fasta.result.contigs.fa_1	108	G	G G	G G	G G	G G	G T
1011079.fasta.result.contigs.fa_1	55	T	T T	T T	T T	T T	C C
1011079.fasta.result.contigs.fa_1	57	C	C C	C C	C C	C C	T T
1011079.fasta.result.contigs.fa_1	203	C	C C	C C	C C	C C	C T
1011094.fasta.result.contigs.fa_1	69	C	C C	C C	C C	C C	C T
1011094.fasta.result.contigs.fa_1	266	T	T T	T T	T T	T T	T C
1011094.fasta.result.contigs.fa_1	335	T	T T	T T	T T	T T	C C
1011094.fasta.result.contigs.fa_1	356	A	A A	A A	A A	A T	A A
1011094.fasta.result.contigs.fa_1	362	T	T T	T T	T T	T T	T C
1011094.fasta.result.contigs.fa_1	363	C	C G	C C	C C	C G	C C
1011094.fasta.result.contigs.fa_1	365	G	G T	G G	G G	G T	G T
1011094.fasta.result.contigs.fa_1	370	C	C G	C C	C C	C G	C C
1011094.fasta.result.contigs.fa_1	373	G	G G	G G	? ?	G G	A A
[truncated: 63,536 more rows]
